# Supplementary material for: 4,4′-Bipyrid­yl–4,4′-(hy­droxy­methyl­ene)dibenzoic acid (1/1)
Source: Acta Crystallogr Sect E Struct Rep Online. 2012 Mar 24;68(Pt 4):o1175. doi: 10.1107/S1600536812011956 (PMC3344114; doi:10.1107/S1600536812011956)
Supplement: Supplementary file 1 [file e-68-o1175-sup1.cif]

##############################################################################
#                                                                            #
# This CIF contains the data in a paper accepted for publication in          #
# Acta Crystallographica Section E. It conforms to the requirements of       #
# Notes for Authors for Acta Crystallographica Section E, and has been       #
# peer reviewed under the auspices of the IUCr Commission on Journals.       #
#                                                                            #
# Full details of the Crystallographic Information File format               #
# are given in the paper "The Crystallographic Information File (CIF):       #
# a New Standard Archive File for Crystallography" by S. R. Hall, F. H.      #
# Allen and I. D. Brown [Acta Cryst. (1991), A47, 655-685].                  #
#                                                                            #
# The current version of the core CIF dictionary is obtainable from          #
# ftp://ftp.iucr.org/pub/cif_core.dic.                                       #
#                                                                            #
# Software is freely available for graphical display of the structure(s)     #
# in this CIF. For information consult the CIF software page                 #
# http://www.iucr.org/resources/cif/software.                                #
#                                                                            #
# This file may be used for bona fide research purposes within the           #
# scientific community so long as proper attribution is given to the journal # 
# article from which it was obtained.                                        #
#                                                                            #
##############################################################################
data_I
_audit_creation_method     SHELXL-97
_chemical_name_systematic
;
4,4'-Bipyridyl--4,4'-(hydroxymethylene)dibenzoic acid (1/1)
;
_chemical_name_common     ?
_chemical_formula_moiety     'C10 H8 N2, C15 H12 O5'
_chemical_formula_sum     'C25 H20 N2 O5'
_chemical_formula_iupac     'C10 H8 N2, C15 H12 O5'
_chemical_formula_weight     428.43
_chemical_melting_point     ?
_symmetry_cell_setting     monoclinic
_symmetry_space_group_name_H-M     'P 21/n'
_symmetry_space_group_name_Hall     '-P 2yn'
loop_
    _symmetry_equiv_pos_as_xyz
    'x, y, z'
    '-x+1/2, y+1/2, -z+1/2'
    '-x, -y, -z'
    'x-1/2, -y-1/2, z-1/2'
_cell_length_a     8.0528(16)
_cell_length_b     11.683(2)
_cell_length_c     21.922(4)
_cell_angle_alpha     90.00
_cell_angle_beta     96.66(3)
_cell_angle_gamma     90.00
_cell_volume     2048.6(7)
_cell_formula_units_Z     4
_cell_measurement_reflns_used     2687
_cell_measurement_theta_min     3.09
_cell_measurement_theta_max     25.50
_cell_measurement_temperature     298(2)
_exptl_crystal_description     block
_exptl_crystal_colour     colourless
_exptl_crystal_size_max     0.31
_exptl_crystal_size_mid     0.14
_exptl_crystal_size_min     0.12
_exptl_crystal_density_diffrn     1.389
_exptl_crystal_density_meas     ?
_exptl_crystal_density_method     'not measured'
_exptl_crystal_F_000     896
_exptl_absorpt_coefficient_mu     0.098
_exptl_absorpt_correction_type     multi-scan
_exptl_absorpt_process_details     '(ABSCOR; Higashi, 1995)'
_exptl_absorpt_correction_T_min     0.984
_exptl_absorpt_correction_T_max     0.988
_exptl_special_details
;
;
_diffrn_ambient_temperature     298(2)
_diffrn_radiation_type     MoK\a
_diffrn_radiation_wavelength     0.71073
_diffrn_radiation_source     'fine-focus sealed tube'
_diffrn_radiation_monochromator     graphite
_diffrn_measurement_device_type     'Rigaku R-AXIS RAPID'
_diffrn_measurement_method     '\w scans'
_diffrn_detector_area_resol_mean     0
_diffrn_reflns_number     16322
_diffrn_reflns_av_R_equivalents     0.0886
_diffrn_reflns_av_sigmaI/netI     0.0697
_diffrn_reflns_theta_min     3.09
_diffrn_reflns_theta_max     25.50
_diffrn_reflns_theta_full     25.50
_diffrn_measured_fraction_theta_max     0.996
_diffrn_measured_fraction_theta_full     0.996
_diffrn_reflns_limit_h_min     -9
_diffrn_reflns_limit_h_max     9
_diffrn_reflns_limit_k_min     -14
_diffrn_reflns_limit_k_max     14
_diffrn_reflns_limit_l_min     -26
_diffrn_reflns_limit_l_max     24
_diffrn_standards_number     0
_diffrn_standards_interval_count     0
_diffrn_standards_interval_time     0
_diffrn_standards_decay_%     0
_refine_special_details
;
 Refinement of F^2^ against ALL reflections.  The weighted R-factor wR and
 goodness of fit S are based on F^2^, conventional R-factors R are based
 on F, with F set to zero for negative F^2^. The threshold expression of
 F^2^ > 2sigma(F^2^) is used only for calculating R-factors(gt) etc. and is
 not relevant to the choice of reflections for refinement.  R-factors based
 on F^2^ are statistically about twice as large as those based on F, and R-
 factors based on ALL data will be even larger.
;
_reflns_number_total     3800
_reflns_number_gt     1903
_reflns_threshold_expression     I>2sigma(I)
_refine_ls_structure_factor_coef     Fsqd
_refine_ls_matrix_type     full
_refine_ls_R_factor_all     0.1559
_refine_ls_R_factor_gt     0.0774
_refine_ls_wR_factor_gt     0.1710
_refine_ls_wR_factor_ref     0.2099
_refine_ls_goodness_of_fit_ref     0.994
_refine_ls_restrained_S_all     0.994
_refine_ls_number_reflns     3800
_refine_ls_number_parameters     298
_refine_ls_number_restraints     0
_refine_ls_hydrogen_treatment     mixed
_refine_ls_weighting_scheme     calc
_refine_ls_weighting_details
         'calc w=1/[\s^2^(Fo^2^)+(0.0824P)^2^+1.4919P] where P=(Fo^2^+2Fc^2^)/3'
_atom_sites_solution_hydrogens     geom
_atom_sites_solution_primary     direct
_atom_sites_solution_secondary     difmap
_refine_ls_shift/su_max     0.000
_refine_ls_shift/su_mean     0.000
_refine_diff_density_max     0.675
_refine_diff_density_min     -0.275
_refine_ls_extinction_method     'SHELXL97 (Sheldrick, 2008)'
_refine_ls_extinction_coef     0.0067(18)
_refine_ls_extinction_expression
                                  'Fc^*^=kFc[1+0.001xFc^2^\l^3^/sin(2\q)]^-1/4^'
loop_
    _atom_type_symbol
    _atom_type_description
    _atom_type_scat_dispersion_real
    _atom_type_scat_dispersion_imag
    _atom_type_scat_source
    'C' 'C' 0.0033 0.0016
                         'International Tables Vol C Tables 4.2.6.8 and 6.1.1.4'
    'H' 'H' 0.0000 0.0000
                         'International Tables Vol C Tables 4.2.6.8 and 6.1.1.4'
    'N' 'N' 0.0061 0.0033
                         'International Tables Vol C Tables 4.2.6.8 and 6.1.1.4'
    'O' 'O' 0.0106 0.0060
                         'International Tables Vol C Tables 4.2.6.8 and 6.1.1.4'
_computing_data_collection     'RAPID-AUTO (Rigaku, 1998)'
_computing_cell_refinement     'RAPID-AUTO (Rigaku, 1998)'
_computing_data_reduction     'CrystalStructure (Rigaku/MSC, 2004)'
_computing_structure_solution     'SHELXS97 (Sheldrick, 2008)'
_computing_structure_refinement     'SHELXL97 (Sheldrick, 2008)'
_computing_molecular_graphics     'SHELXTL (Sheldrick, 2008)'
_computing_publication_material     'SHELXL97 (Sheldrick, 2008)'
loop_
    _atom_site_type_symbol
    _atom_site_label
    _atom_site_fract_x
    _atom_site_fract_y
    _atom_site_fract_z
    _atom_site_U_iso_or_equiv
    _atom_site_adp_type
    _atom_site_calc_flag
    _atom_site_refinement_flags
    _atom_site_occupancy
    _atom_site_symmetry_multiplicity
    _atom_site_disorder_assembly
    _atom_site_disorder_group
    O O1 1.7007(4) -0.0589(3) 0.44854(15) 0.0828(10) Uani d . 1 1 . .
    O O2 1.8293(4) -0.0048(3) 0.36999(15) 0.0844(11) Uani d . 1 1 . .
    O O3 0.6425(4) -0.0831(3) 0.12982(16) 0.0831(10) Uani d . 1 1 . .
    O O4 0.5017(4) 0.0793(3) 0.11948(17) 0.0863(12) Uani d . 1 1 . .
    O O5 1.1910(4) 0.3660(3) 0.2676(2) 0.1155(15) Uani d . 1 1 . .
    H H5A 1.1098 0.4045 0.2542 0.173 Uiso calc R 1 1 . .
    N N1 -0.2656(4) 0.0472(3) -0.06295(16) 0.0628(10) Uani d . 1 1 . .
    N N2 0.4192(4) 0.3635(3) 0.08219(19) 0.0694(10) Uani d . 1 1 . .
    C C1 1.7018(5) -0.0067(4) 0.4015(2) 0.0610(11) Uani d . 1 1 . .
    C C2 1.5595(5) 0.0650(4) 0.37421(18) 0.0557(11) Uani d . 1 1 . .
    C C3 1.5610(5) 0.1201(4) 0.31932(19) 0.0686(13) Uani d . 1 1 . .
    H H3A 1.6546 0.1139 0.2984 0.082 Uiso calc R 1 1 . .
    C C4 1.4188(5) 0.0754(4) 0.40432(19) 0.0633(12) Uani d . 1 1 . .
    H H4A 1.4142 0.0385 0.4417 0.076 Uiso calc R 1 1 . .
    C C5 1.4258(5) 0.1850(5) 0.2941(2) 0.0780(15) Uani d . 1 1 . .
    H H5B 1.4302 0.2220 0.2568 0.094 Uiso calc R 1 1 . .
    C C6 1.2844(5) 0.1406(4) 0.3790(2) 0.0668(12) Uani d . 1 1 . .
    H H6A 1.1908 0.1475 0.3999 0.080 Uiso calc R 1 1 . .
    C C7 1.2865(5) 0.1952(4) 0.3238(2) 0.0653(12) Uani d . 1 1 . .
    C C8 1.1347(5) 0.2650(4) 0.2987(2) 0.0784(15) Uani d . 1 1 . .
    H H8A 1.0768 0.2904 0.3332 0.094 Uiso calc R 1 1 . .
    C C9 1.0110(4) 0.1983(4) 0.25372(18) 0.0586(11) Uani d . 1 1 . .
    C C10 1.0175(5) 0.0821(4) 0.24747(19) 0.0660(12) Uani d . 1 1 . .
    H H10A 1.1054 0.0415 0.2686 0.079 Uiso calc R 1 1 . .
    C C11 0.8944(5) 0.0235(4) 0.20995(19) 0.0613(11) Uani d . 1 1 . .
    H H11A 0.9000 -0.0557 0.2064 0.074 Uiso calc R 1 1 . .
    C C12 0.7646(4) 0.0829(4) 0.17821(17) 0.0526(10) Uani d . 1 1 . .
    C C13 0.7589(5) 0.1998(4) 0.18338(18) 0.0608(11) Uani d . 1 1 . .
    H H13A 0.6723 0.2404 0.1614 0.073 Uiso calc R 1 1 . .
    C C14 0.8806(5) 0.2575(4) 0.22089(19) 0.0618(11) Uani d . 1 1 . .
    H H14A 0.8752 0.3368 0.2242 0.074 Uiso calc R 1 1 . .
    C C15 0.6312(5) 0.0179(4) 0.1404(2) 0.0616(11) Uani d . 1 1 . .
    C C16 -0.2813(5) 0.1129(4) -0.0146(2) 0.0671(12) Uani d . 1 1 . .
    H H16A -0.3849 0.1154 0.0003 0.081 Uiso calc R 1 1 . .
    C C17 -0.1537(5) 0.1778(4) 0.01501(19) 0.0594(11) Uani d . 1 1 . .
    H H17A -0.1712 0.2220 0.0489 0.071 Uiso calc R 1 1 . .
    C C18 0.0024(4) 0.1760(3) -0.00674(18) 0.0515(10) Uani d . 1 1 . .
    C C19 0.0182(5) 0.1095(3) -0.05812(18) 0.0578(11) Uani d . 1 1 . .
    H H19A 0.1191 0.1070 -0.0748 0.069 Uiso calc R 1 1 . .
    C C20 -0.1179(5) 0.0466(4) -0.0844(2) 0.0641(12) Uani d . 1 1 . .
    H H20A -0.1051 0.0020 -0.1187 0.077 Uiso calc R 1 1 . .
    C C21 0.1463(5) 0.2406(3) 0.02397(18) 0.0526(10) Uani d . 1 1 . .
    C C22 0.1556(5) 0.2692(4) 0.0859(2) 0.0649(12) Uani d . 1 1 . .
    H H22A 0.0711 0.2478 0.1091 0.078 Uiso calc R 1 1 . .
    C C23 0.2930(5) 0.3303(4) 0.1123(2) 0.0725(13) Uani d . 1 1 . .
    H H23A 0.2973 0.3492 0.1536 0.087 Uiso calc R 1 1 . .
    C C24 0.4097(5) 0.3339(4) 0.0235(2) 0.0679(13) Uani d . 1 1 . .
    H H24A 0.4970 0.3555 0.0017 0.082 Uiso calc R 1 1 . .
    C C25 0.2790(5) 0.2731(4) -0.0073(2) 0.0631(12) Uani d . 1 1 . .
    H H25A 0.2798 0.2542 -0.0484 0.076 Uiso calc R 1 1 . .
    H H2 1.915(6) -0.042(5) 0.385(2) 0.100(19) Uiso d . 1 1 . .
    H H1 0.436(7) 0.031(5) 0.099(2) 0.11(2) Uiso d . 1 1 . .
loop_
    _atom_site_aniso_label
    _atom_site_aniso_U_11
    _atom_site_aniso_U_22
    _atom_site_aniso_U_33
    _atom_site_aniso_U_12
    _atom_site_aniso_U_13
    _atom_site_aniso_U_23
    O1 0.084(2) 0.091(3) 0.071(2) 0.0073(18) 0.0029(17) 0.0258(19)
    O2 0.061(2) 0.109(3) 0.082(2) 0.023(2) 0.0036(18) 0.026(2)
    O3 0.0630(19) 0.078(3) 0.105(3) -0.0035(17) -0.0046(17) -0.008(2)
    O4 0.062(2) 0.083(3) 0.106(3) 0.0024(18) -0.0254(19) -0.017(2)
    O5 0.089(3) 0.090(3) 0.156(4) -0.001(2) -0.033(2) 0.012(3)
    N1 0.053(2) 0.064(2) 0.068(2) 0.0002(17) -0.0067(18) -0.0012(19)
    N2 0.054(2) 0.068(3) 0.083(3) -0.0012(18) -0.007(2) -0.005(2)
    C1 0.057(3) 0.068(3) 0.057(3) -0.005(2) -0.002(2) -0.001(2)
    C2 0.051(2) 0.064(3) 0.051(2) -0.0029(19) 0.0005(19) 0.000(2)
    C3 0.053(2) 0.095(4) 0.058(3) 0.014(2) 0.009(2) 0.012(3)
    C4 0.066(3) 0.073(3) 0.050(2) -0.013(2) 0.007(2) -0.004(2)
    C5 0.064(3) 0.109(4) 0.060(3) 0.015(3) 0.002(2) 0.015(3)
    C6 0.047(2) 0.085(3) 0.070(3) -0.001(2) 0.010(2) -0.020(3)
    C7 0.052(2) 0.079(3) 0.063(3) 0.002(2) -0.007(2) -0.015(2)
    C8 0.063(3) 0.074(4) 0.094(4) 0.007(2) -0.011(3) -0.014(3)
    C9 0.045(2) 0.071(3) 0.059(2) 0.002(2) 0.0015(19) -0.012(2)
    C10 0.051(2) 0.077(3) 0.065(3) 0.010(2) -0.011(2) -0.007(2)
    C11 0.058(2) 0.059(3) 0.064(3) 0.005(2) 0.000(2) -0.002(2)
    C12 0.044(2) 0.064(3) 0.049(2) -0.0003(19) 0.0033(17) 0.001(2)
    C13 0.048(2) 0.074(3) 0.058(2) 0.006(2) -0.0040(19) 0.000(2)
    C14 0.056(2) 0.061(3) 0.066(3) 0.003(2) -0.001(2) -0.003(2)
    C15 0.055(3) 0.064(3) 0.065(3) 0.001(2) 0.001(2) -0.001(2)
    C16 0.047(2) 0.068(3) 0.086(3) 0.001(2) 0.005(2) -0.002(3)
    C17 0.054(2) 0.061(3) 0.062(3) 0.003(2) 0.001(2) -0.002(2)
    C18 0.048(2) 0.051(3) 0.053(2) 0.0009(18) -0.0034(18) 0.005(2)
    C19 0.053(2) 0.059(3) 0.059(3) 0.003(2) -0.001(2) 0.002(2)
    C20 0.063(3) 0.066(3) 0.060(3) 0.003(2) -0.005(2) -0.003(2)
    C21 0.049(2) 0.051(3) 0.055(2) 0.0005(18) -0.0044(19) 0.0004(19)
    C22 0.056(2) 0.065(3) 0.071(3) 0.000(2) -0.006(2) -0.004(2)
    C23 0.066(3) 0.076(3) 0.071(3) 0.006(2) -0.012(2) -0.009(3)
    C24 0.052(2) 0.070(3) 0.080(3) -0.003(2) -0.002(2) 0.004(3)
    C25 0.057(2) 0.069(3) 0.062(3) -0.003(2) 0.000(2) 0.003(2)
_geom_special_details
;
 All esds (except the esd in the dihedral angle between two l.s. planes)
 are estimated using the full covariance matrix.  The cell esds are taken
 into account individually in the estimation of esds in distances, angles
 and torsion angles; correlations between esds in cell parameters are only
 used when they are defined by crystal symmetry.  An approximate (isotropic)
 treatment of cell esds is used for estimating esds involving l.s. planes.
;
loop_
    _geom_bond_atom_site_label_1
    _geom_bond_atom_site_label_2
    _geom_bond_site_symmetry_2
    _geom_bond_distance
    _geom_bond_publ_flag
    O1 C1 . 1.199(5) ?
    O2 C1 . 1.302(5) ?
    O2 H2 . 0.84(5) ?
    O3 C15 . 1.208(5) ?
    O4 C15 . 1.304(5) ?
    O4 H1 . 0.87(6) ?
    O5 C8 . 1.460(6) ?
    O5 H5A . 0.8200 ?
    N1 C16 . 1.327(5) ?
    N1 C20 . 1.329(5) ?
    N2 C24 . 1.325(6) ?
    N2 C23 . 1.332(6) ?
    C1 C2 . 1.488(6) ?
    C2 C3 . 1.365(5) ?
    C2 C4 . 1.381(6) ?
    C3 C5 . 1.388(6) ?
    C3 H3A . 0.9300 ?
    C4 C6 . 1.386(6) ?
    C4 H4A . 0.9300 ?
    C5 C7 . 1.365(6) ?
    C5 H5B . 0.9300 ?
    C6 C7 . 1.370(6) ?
    C6 H6A . 0.9300 ?
    C7 C8 . 1.518(6) ?
    C8 C9 . 1.531(6) ?
    C8 H8A . 0.9800 ?
    C9 C10 . 1.367(6) ?
    C9 C14 . 1.387(5) ?
    C10 C11 . 1.392(5) ?
    C10 H10A . 0.9300 ?
    C11 C12 . 1.375(5) ?
    C11 H11A . 0.9300 ?
    C12 C13 . 1.371(6) ?
    C12 C15 . 1.487(6) ?
    C13 C14 . 1.380(5) ?
    C13 H13A . 0.9300 ?
    C14 H14A . 0.9300 ?
    C16 C17 . 1.377(5) ?
    C16 H16A . 0.9300 ?
    C17 C18 . 1.395(5) ?
    C17 H17A . 0.9300 ?
    C18 C19 . 1.386(5) ?
    C18 C21 . 1.478(5) ?
    C19 C20 . 1.387(5) ?
    C19 H19A . 0.9300 ?
    C20 H20A . 0.9300 ?
    C21 C25 . 1.387(6) ?
    C21 C22 . 1.391(5) ?
    C22 C23 . 1.385(6) ?
    C22 H22A . 0.9300 ?
    C23 H23A . 0.9300 ?
    C24 C25 . 1.379(6) ?
    C24 H24A . 0.9300 ?
    C25 H25A . 0.9300 ?
loop_
    _geom_angle_atom_site_label_1
    _geom_angle_atom_site_label_2
    _geom_angle_atom_site_label_3
    _geom_angle_site_symmetry_1
    _geom_angle_site_symmetry_3
    _geom_angle
    _geom_angle_publ_flag
    C1 O2 H2 . . 116(4) ?
    C15 O4 H1 . . 104(4) ?
    C8 O5 H5A . . 109.5 ?
    C16 N1 C20 . . 117.2(4) ?
    C24 N2 C23 . . 116.3(4) ?
    O1 C1 O2 . . 123.3(4) ?
    O1 C1 C2 . . 123.3(4) ?
    O2 C1 C2 . . 113.3(4) ?
    C3 C2 C4 . . 118.1(4) ?
    C3 C2 C1 . . 122.3(4) ?
    C4 C2 C1 . . 119.6(4) ?
    C2 C3 C5 . . 121.4(4) ?
    C2 C3 H3A . . 119.3 ?
    C5 C3 H3A . . 119.3 ?
    C2 C4 C6 . . 120.2(4) ?
    C2 C4 H4A . . 119.9 ?
    C6 C4 H4A . . 119.9 ?
    C7 C5 C3 . . 120.6(4) ?
    C7 C5 H5B . . 119.7 ?
    C3 C5 H5B . . 119.7 ?
    C7 C6 C4 . . 121.4(4) ?
    C7 C6 H6A . . 119.3 ?
    C4 C6 H6A . . 119.3 ?
    C5 C7 C6 . . 118.3(4) ?
    C5 C7 C8 . . 123.1(5) ?
    C6 C7 C8 . . 118.5(4) ?
    O5 C8 C7 . . 108.8(4) ?
    O5 C8 C9 . . 108.9(4) ?
    C7 C8 C9 . . 113.3(4) ?
    O5 C8 H8A . . 108.6 ?
    C7 C8 H8A . . 108.6 ?
    C9 C8 H8A . . 108.6 ?
    C10 C9 C14 . . 118.6(4) ?
    C10 C9 C8 . . 122.7(4) ?
    C14 C9 C8 . . 118.5(4) ?
    C9 C10 C11 . . 121.0(4) ?
    C9 C10 H10A . . 119.5 ?
    C11 C10 H10A . . 119.5 ?
    C12 C11 C10 . . 119.9(4) ?
    C12 C11 H11A . . 120.1 ?
    C10 C11 H11A . . 120.1 ?
    C13 C12 C11 . . 119.5(4) ?
    C13 C12 C15 . . 121.7(4) ?
    C11 C12 C15 . . 118.8(4) ?
    C12 C13 C14 . . 120.5(4) ?
    C12 C13 H13A . . 119.7 ?
    C14 C13 H13A . . 119.7 ?
    C13 C14 C9 . . 120.5(4) ?
    C13 C14 H14A . . 119.7 ?
    C9 C14 H14A . . 119.7 ?
    O3 C15 O4 . . 123.0(4) ?
    O3 C15 C12 . . 122.7(4) ?
    O4 C15 C12 . . 114.3(4) ?
    N1 C16 C17 . . 124.0(4) ?
    N1 C16 H16A . . 118.0 ?
    C17 C16 H16A . . 118.0 ?
    C16 C17 C18 . . 118.9(4) ?
    C16 C17 H17A . . 120.5 ?
    C18 C17 H17A . . 120.5 ?
    C19 C18 C17 . . 117.2(4) ?
    C19 C18 C21 . . 121.0(4) ?
    C17 C18 C21 . . 121.8(4) ?
    C18 C19 C20 . . 119.5(4) ?
    C18 C19 H19A . . 120.3 ?
    C20 C19 H19A . . 120.3 ?
    N1 C20 C19 . . 123.1(4) ?
    N1 C20 H20A . . 118.4 ?
    C19 C20 H20A . . 118.4 ?
    C25 C21 C22 . . 117.3(4) ?
    C25 C21 C18 . . 121.6(4) ?
    C22 C21 C18 . . 121.2(4) ?
    C23 C22 C21 . . 118.8(4) ?
    C23 C22 H22A . . 120.6 ?
    C21 C22 H22A . . 120.6 ?
    N2 C23 C22 . . 124.1(5) ?
    N2 C23 H23A . . 117.9 ?
    C22 C23 H23A . . 117.9 ?
    N2 C24 C25 . . 124.3(4) ?
    N2 C24 H24A . . 117.8 ?
    C25 C24 H24A . . 117.8 ?
    C24 C25 C21 . . 119.2(4) ?
    C24 C25 H25A . . 120.4 ?
    C21 C25 H25A . . 120.4 ?
loop_
    _geom_hbond_atom_site_label_D
    _geom_hbond_atom_site_label_H
    _geom_hbond_atom_site_label_A
    _geom_hbond_site_symmetry_A
    _geom_hbond_distance_DH
    _geom_hbond_distance_HA
    _geom_hbond_distance_DA
    _geom_hbond_angle_DHA
    O2 H2 N2 2_745 0.84(5) 1.82(5) 2.660(5) 173(5)
    O4 H1 N1 3 0.87(6) 1.76(6) 2.605(5) 166(5)
    C19 H19A O3 3_655 0.93 2.40 3.321(5) 171.4
    C17 H17A O1 2_655 0.93 2.57 3.212(5) 126.4
    C8 H8A O3 2_655 0.98 2.51 3.376(6) 147.5
data_global
_journal_date_recd_electronic     2012-03-19
_journal_date_accepted     2012-03-20
_journal_name_full     'Acta Crystallographica, Section E'
_journal_year     2012
_journal_volume     68
_journal_issue      4
_journal_page_first     o1175
_journal_page_last     o1175
_journal_paper_category     QO
_journal_paper_doi     10.1107/S1600536812011956
_journal_coeditor_code     CV5265
_publ_contact_author_name     'Prof. Lei Han'
_publ_contact_author_address
;
Faculty of Materials Science & Chemical Engineering
Ningbo University
Ningbo
Zhejiang 315211
People's Republic of China
;
_publ_contact_author_email     'hanlei@nbu.edu.cn'
_publ_contact_author_fax     ?
_publ_contact_author_phone     '+86-574-87600782'
_publ_section_title
;
4,4'-Bipyridyl--4,4'-(hydroxymethylene)dibenzoic acid (1/1)
;
loop_
    _publ_author_name
    _publ_author_address
    'Lan Qin'
;
Faculty of Materials Science & Chemical Engineering
Ningbo University
Ningbo
Zhejiang 315211
People's Republic of China
;
    'Lan-Ping Xu'
;
Faculty of Materials Science & Chemical Engineering
Ningbo University
Ningbo
Zhejiang 315211
People's Republic of China
;
    'Lei Han'
;
Faculty of Materials Science & Chemical Engineering
Ningbo University
Ningbo
Zhejiang 315211
People's Republic of China
;
_refine_ls_abs_structure_details     ?
