# Supplementary material for: 4,4′-Bipyrid­yl–4,4′-(hy­droxy­methyl­ene)dibenzoic acid (1/1)
Source: Acta Crystallogr Sect E Struct Rep Online. 2012 Mar 24;68(Pt 4):o1175. doi: 10.1107/S1600536812011956 (PMC3344114; doi:10.1107/S1600536812011956)
Supplement: Supplementary file 2 [file e-68-o1175-Isup2.hkl]

# 
# h,k,l, Fc-squared, Fo-squared, sigma(Fo-squared) and status flag 
# 
data_I
_shelx_title ' A in P2(1)/n' 
_shelx_refln_list_code          4 
_shelx_F_calc_maximum      182.88 
_exptl_crystal_F_000       896.00 
_reflns_d_resolution_high  0.8255 
 
loop_ 
 _symmetry_equiv_pos_as_xyz 
 'x, y, z' 
 '-x+1/2, y+1/2, -z+1/2' 
 '-x, -y, -z' 
 'x-1/2, -y-1/2, z-1/2' 
 
_cell_length_a     8.0528 
_cell_length_b    11.6833 
_cell_length_c    21.9217 
_cell_angle_alpha  90.000 
_cell_angle_beta   96.659 
_cell_angle_gamma  90.000 
 
_shelx_F_squared_multiplier     1.000 
 
loop_ 
 _refln_index_h 
 _refln_index_k 
 _refln_index_l 
 _refln_F_squared_calc 
 _refln_F_squared_meas 
 _refln_F_squared_sigma 
 _refln_observed_status 
   2   0   0     3420.72     2830.66     24.21 o 
   4   0   0       60.99       83.10      5.68 o 
   6   0   0       13.30       18.50      6.26 o 
   8   0   0      135.20      141.92      7.59 o 
   1   1   0      182.73      166.02      3.04 o 
   2   1   0     1282.44     1238.61     10.21 o 
   3   1   0     1121.53     1040.38     11.74 o 
   4   1   0       25.45       45.71      3.89 o 
   5   1   0      293.39      277.05      8.83 o 
   6   1   0       13.88        9.46      5.09 o 
   7   1   0      213.63      235.92      6.35 o 
   8   1   0      414.31      398.46     10.34 o 
   9   1   0        2.54       35.28     17.32 o 
   0   2   0       75.40       58.24      5.18 o 
   1   2   0     6214.80     5229.22     39.34 o 
   2   2   0       99.22       65.18      4.60 o 
   3   2   0       79.37       68.82      3.77 o 
   4   2   0        0.12        3.68      3.85 o 
   5   2   0      158.99      149.69      5.85 o 
   6   2   0        8.79       13.63      4.85 o 
   7   2   0      111.25       95.53      8.35 o 
   8   2   0       11.98        7.90      4.57 o 
   9   2   0        5.18       14.67     26.66 o 
   1   3   0     1028.17     1100.64     17.27 o 
   2   3   0      999.74     1078.41     10.18 o 
   3   3   0     1084.27     1080.92      9.17 o 
   4   3   0      144.48      135.56      4.87 o 
   5   3   0      149.91      174.41     10.59 o 
   6   3   0      643.25      604.99      9.76 o 
   7   3   0       26.90       18.45      6.50 o 
   8   3   0       11.30        6.42      5.16 o 
   9   3   0       13.05       29.98      8.30 o 
   0   4   0       13.15       37.54     14.68 o 
   1   4   0      853.39      779.79     17.73 o 
   2   4   0     1519.69     1348.97     26.05 o 
   3   4   0        1.10        5.31      4.72 o 
   4   4   0     1546.18     1512.21     18.14 o 
   5   4   0      274.47      290.13      7.92 o 
   6   4   0       64.02       56.33      7.17 o 
   7   4   0       38.73       34.46      6.41 o 
   8   4   0       44.30       48.98     12.86 o 
   9   4   0        2.25       25.74     12.28 o 
   1   5   0     1523.46     1514.53     29.49 o 
   2   5   0      123.01      147.12     11.99 o 
   3   5   0      169.46      161.97      7.01 o 
   4   5   0       29.50       26.45      6.70 o 
   5   5   0       95.18      102.64      7.04 o 
   6   5   0        0.50        3.61      6.26 o 
   7   5   0        6.41       -3.96      7.22 o 
   8   5   0       11.51       12.29      7.20 o 
   9   5   0        0.34        0.58      9.64 o 
   0   6   0      514.66      612.41     16.45 o 
   1   6   0       16.54       18.87      7.94 o 
   2   6   0      173.86      209.32      9.76 o 
   3   6   0       37.98       59.56     10.40 o 
   4   6   0        6.77        7.53      9.20 o 
   5   6   0       24.39       14.88      9.30 o 
   6   6   0        6.00       12.03      8.24 o 
   7   6   0       62.80       61.22      5.72 o 
   8   6   0       40.06       46.31     11.56 o 
   1   7   0      729.86      622.49     19.10 o 
   2   7   0      984.68      958.39     16.72 o 
   3   7   0        8.96       17.63      8.57 o 
   4   7   0        9.57       14.60      7.26 o 
   5   7   0      143.54      123.57     24.94 o 
   6   7   0       10.61        7.18      8.91 o 
   7   7   0        2.35       -1.59      6.14 o 
   8   7   0        0.89       -9.61      9.61 o 
   0   8   0       25.12       25.31     19.17 o 
   1   8   0       45.20       56.91      9.99 o 
   2   8   0      139.29      152.94     19.27 o 
   3   8   0      598.99      599.73     34.02 o 
   4   8   0      394.73      365.55     12.56 o 
   5   8   0       38.45       34.62     11.18 o 
   6   8   0       11.65       15.03      9.00 o 
   7   8   0        2.63       10.25      8.06 o 
   1   9   0       25.63       28.62     12.47 o 
   2   9   0      115.80      133.18     12.59 o 
   3   9   0       75.99       73.85     14.72 o 
   4   9   0      179.93      205.08     20.15 o 
   5   9   0        5.01       11.08      9.21 o 
   6   9   0        1.98       -6.56     11.88 o 
   7   9   0        7.54       14.71      9.60 o 
   0  10   0        5.52        5.23     24.76 o 
   1  10   0       87.61       92.28     13.65 o 
   2  10   0       11.42        3.95     14.35 o 
   3  10   0       45.42       44.59     13.44 o 
   4  10   0      124.40      113.42     12.01 o 
   5  10   0        5.35      -10.48     10.48 o 
   6  10   0       20.11       30.33     15.22 o 
   1  11   0       10.53        8.79     15.39 o 
   2  11   0       24.17       19.78     12.88 o 
   3  11   0        0.05        3.51     11.49 o 
   4  11   0        0.24      -12.21     12.21 o 
   5  11   0       40.53       48.32     13.00 o 
   6  11   0        2.32       -7.52     13.13 o 
   0  12   0       64.36       42.92     29.19 o 
   1  12   0        0.09       -3.55     12.23 o 
   2  12   0        7.75        3.66     15.48 o 
   3  12   0        0.00       10.67     15.89 o 
   4  12   0       18.11       11.51     18.71 o 
   5  12   0       10.43        7.65     12.62 o 
   1  13   0       30.39       20.07     24.36 o 
   2  13   0        2.20       18.44     13.32 o 
   3  13   0        1.42       34.07     15.34 o 
   0  14   0        3.95      -12.44     20.23 o 
   1  14   0        0.14       20.71     39.28 o 
  -9   0   1       57.99       57.02     29.00 o 
  -7   0   1      160.90      205.20     15.75 o 
  -5   0   1      228.32      227.65     11.41 o 
  -3   0   1       16.07       10.79     13.15 o 
   3   0   1       24.45        6.04      4.48 o 
   5   0   1       50.27       56.93      6.00 o 
   7   0   1        0.35        8.95      5.26 o 
   9   0   1        1.33       -3.44     18.43 o 
  -9   1   1       10.01       20.36      9.95 o 
  -8   1   1      700.74      699.73      9.51 o 
  -7   1   1      219.41      238.08      7.21 o 
  -6   1   1       30.74       39.24      6.01 o 
  -5   1   1       47.62       70.40      4.63 o 
  -4   1   1      855.53      872.46     11.07 o 
  -3   1   1     4739.23     4281.48     25.40 o 
  -2   1   1      612.15      628.03      8.28 o 
  -1   1   1      269.60      328.88      4.34 o 
   1   1   1       43.04       63.85      2.11 o 
   2   1   1      115.90      102.06      4.07 o 
   3   1   1       48.26       66.28      3.57 o 
   4   1   1       63.15       81.16      7.37 o 
   5   1   1        4.64        5.92      3.78 o 
   6   1   1      189.05      196.33      7.04 o 
   7   1   1      493.48      511.76      6.92 o 
   8   1   1      167.71      159.92     12.67 o 
   9   1   1        7.21       33.33     14.69 o 
  -9   2   1       15.16       20.41     10.61 o 
  -8   2   1      240.48      276.96      9.61 o 
  -7   2   1      750.77      791.04     10.79 o 
  -6   2   1      827.32      835.22     23.21 o 
  -5   2   1       10.82        8.43      4.94 o 
  -4   2   1     1478.86     1553.21     21.86 o 
  -3   2   1        7.90        8.42      3.69 o 
  -2   2   1      194.69      169.05      5.47 o 
  -1   2   1     9717.79     8747.61     58.48 o 
   0   2   1     2254.05     2289.03     17.82 o 
   1   2   1     4181.70     4221.97     28.39 o 
   2   2   1     6671.21     6252.15     43.16 o 
   3   2   1      849.22     1025.14      8.45 o 
   4   2   1     1109.00     1164.72     19.37 o 
   5   2   1      312.19      273.58      9.76 o 
   6   2   1      113.97      102.52      5.50 o 
   7   2   1      155.88      156.36     15.48 o 
   8   2   1       96.15       98.21      8.06 o 
   9   2   1        1.69        5.51     23.59 o 
  -9   3   1        0.30        9.43     11.49 o 
  -8   3   1        9.92       -0.65      5.61 o 
  -7   3   1      104.41      113.92      9.45 o 
  -6   3   1      338.19      328.08     11.02 o 
  -5   3   1      239.62      235.68     11.99 o 
  -4   3   1      842.45      808.30      9.87 o 
  -3   3   1     3458.20     3546.80     25.52 o 
  -2   3   1       62.77       44.86      6.39 o 
  -1   3   1      538.73      408.01     10.50 o 
   0   3   1      217.02      211.87      8.11 o 
   1   3   1    17091.48    18463.74    228.68 o 
   2   3   1      113.88      108.76      5.77 o 
   3   3   1      615.36      654.63      7.66 o 
   4   3   1       29.33       27.75      3.75 o 
   5   3   1      145.22      148.32      7.33 o 
   6   3   1      782.95      766.05     17.87 o 
   7   3   1        0.00        1.71      4.18 o 
   8   3   1        6.84       10.43     15.32 o 
   9   3   1        1.52      -20.27     20.27 o 
  -9   4   1       14.55        6.23     14.87 o 
  -8   4   1       22.28       21.15      6.58 o 
  -7   4   1        0.16        3.04      5.50 o 
  -6   4   1        0.20        5.16      6.40 o 
  -5   4   1       13.37        9.05      5.38 o 
  -4   4   1      105.30      114.55      7.89 o 
  -3   4   1      110.42      129.33      6.56 o 
  -2   4   1     2075.16     1978.87     25.27 o 
  -1   4   1      662.33      606.62     12.53 o 
   0   4   1        5.23        8.74      5.93 o 
   1   4   1     3365.87     2859.77     24.79 o 
   2   4   1      317.96      353.32     10.36 o 
   3   4   1      672.05      719.65     10.96 o 
   4   4   1      309.08      321.05     10.65 o 
   5   4   1      159.97      193.99      6.47 o 
   6   4   1        6.88       21.35      5.88 o 
   7   4   1        6.98        7.42      5.43 o 
   8   4   1       12.66       10.06      7.32 o 
   9   4   1       22.02       24.45     41.28 o 
  -9   5   1        0.17       -5.15     35.33 o 
  -8   5   1        1.95        5.54     12.96 o 
  -7   5   1       79.60       79.07      9.22 o 
  -6   5   1       22.83       28.02      6.19 o 
  -5   5   1       78.44       91.17      6.93 o 
  -4   5   1      449.41      444.52     13.18 o 
  -3   5   1       45.38       42.50      6.97 o 
  -2   5   1        4.86        5.74      8.87 o 
  -1   5   1     1331.22     1335.26     17.88 o 
   0   5   1      974.15      935.56     24.12 o 
   1   5   1       19.81       36.25      8.29 o 
   2   5   1     1951.16     1893.69     23.46 o 
   3   5   1      693.18      656.93     21.03 o 
   4   5   1       78.66       85.59      8.67 o 
   5   5   1      301.41      289.50      9.29 o 
   6   5   1       22.21       24.69      5.81 o 
   7   5   1       30.81       31.09      7.81 o 
   8   5   1       11.21        6.40      7.21 o 
   9   5   1       58.56       33.93     14.77 o 
  -8   6   1        6.07       17.30      9.18 o 
  -7   6   1        2.78        9.32      6.71 o 
  -6   6   1        7.73        2.64      7.14 o 
  -5   6   1      564.04      559.28     15.17 o 
  -4   6   1      227.45      235.55     11.24 o 
  -3   6   1       16.82       32.25      7.09 o 
  -2   6   1      364.69      385.63     14.34 o 
  -1   6   1        0.05        0.97      7.06 o 
   0   6   1      806.10      910.80     16.50 o 
   1   6   1      480.62      478.62     12.09 o 
   2   6   1        2.08        3.55      7.83 o 
   3   6   1      299.53      316.15     12.25 o 
   4   6   1        0.02        8.11      8.38 o 
   5   6   1       19.34       23.19      8.91 o 
   6   6   1        3.62        1.44      6.73 o 
   7   6   1       23.80       21.67      7.18 o 
   8   6   1        0.59        7.54     10.00 o 
  -8   7   1       42.17       31.10      9.57 o 
  -7   7   1        2.05       -0.60      6.76 o 
  -6   7   1        0.05       -4.50      9.38 o 
  -5   7   1       15.87       14.08      8.70 o 
  -4   7   1        6.78       10.16      9.40 o 
  -3   7   1      498.09      471.33     19.74 o 
  -2   7   1        0.27        0.03      8.27 o 
  -1   7   1      338.77      271.43     17.57 o 
   0   7   1      367.10      387.72     11.21 o 
   1   7   1     1219.97     1250.12     22.53 o 
   2   7   1       18.98       28.99      9.67 o 
   3   7   1      286.98      299.75     10.13 o 
   4   7   1        8.07        7.74      7.45 o 
   5   7   1       74.89       56.44     11.79 o 
   6   7   1        0.86       -4.26      6.95 o 
   7   7   1        4.38        7.94      6.48 o 
   8   7   1        5.22        2.14     12.63 o 
  -8   8   1        4.62       15.16      8.57 o 
  -7   8   1        4.50       -2.25      9.29 o 
  -6   8   1        0.83       -1.45      8.50 o 
  -5   8   1        0.26        6.58      7.85 o 
  -4   8   1      348.45      372.93     12.32 o 
  -3   8   1       24.67       13.81     11.61 o 
  -2   8   1        7.83       12.99      9.42 o 
  -1   8   1       71.87       72.33     15.67 o 
   0   8   1      115.72      117.05     14.90 o 
   1   8   1       48.80       63.44     11.91 o 
   2   8   1       23.78       11.74     10.92 o 
   3   8   1      149.27      138.73     22.11 o 
   4   8   1      425.74      407.54     14.90 o 
   5   8   1        1.38       15.14      8.88 o 
   6   8   1        3.77        0.94      6.93 o 
   7   8   1       14.47        1.21      8.26 o 
  -7   9   1        2.59       15.91     11.83 o 
  -6   9   1       12.12       11.99      8.59 o 
  -5   9   1       25.24       31.57     10.14 o 
  -4   9   1       12.39       23.72      9.34 o 
  -3   9   1       55.60       43.62     10.67 o 
  -2   9   1        0.37        3.61     13.15 o 
  -1   9   1        0.59      -10.85     10.85 o 
   0   9   1        0.25        5.95     12.05 o 
   1   9   1       14.87       10.69     11.93 o 
   2   9   1       82.03       67.49     12.61 o 
   3   9   1        2.86       23.81     11.62 o 
   4   9   1       28.86       27.23     10.39 o 
   5   9   1        9.60        8.70      9.91 o 
   6   9   1       17.95       14.90     10.15 o 
   7   9   1        1.95       20.56     13.00 o 
  -6  10   1        1.94       18.02     14.85 o 
  -5  10   1        8.46        5.71     10.80 o 
  -4  10   1        4.30        2.46     13.93 o 
  -3  10   1      107.43       96.49     15.12 o 
  -2  10   1       54.93       44.65     12.15 o 
  -1  10   1      127.27      111.49     15.35 o 
   0  10   1       95.59       90.42     12.53 o 
   1  10   1       87.25       93.30     15.17 o 
   2  10   1        6.75       10.16     11.18 o 
   3  10   1        3.03       -3.59     12.56 o 
   4  10   1       93.40       78.15     17.03 o 
   5  10   1        0.02        0.20     11.94 o 
   6  10   1        0.26        9.83      9.00 o 
  -6  11   1       14.80       25.10     14.87 o 
  -5  11   1        1.10      -10.32     10.32 o 
  -4  11   1        1.46        6.84     11.55 o 
  -3  11   1       18.33        7.02     11.32 o 
  -2  11   1       21.63       24.98     14.25 o 
  -1  11   1       45.03       32.48     12.07 o 
   0  11   1       45.97       45.18     19.40 o 
   1  11   1       40.91       49.29     13.53 o 
   2  11   1        8.48       19.30     13.93 o 
   3  11   1       15.90       22.43     15.75 o 
   4  11   1       53.40       94.70     22.22 o 
   5  11   1        3.46       20.33     18.99 o 
   6  11   1        1.86       19.68     14.48 o 
  -5  12   1       10.45        6.38     12.24 o 
  -4  12   1       31.39       11.28     16.32 o 
  -3  12   1        0.52       45.71     17.13 o 
  -2  12   1        0.09       -8.52     18.50 o 
  -1  12   1       22.22       45.95     31.46 o 
   0  12   1       60.42       39.43     13.26 o 
   1  12   1       28.05       39.27     17.38 o 
   2  12   1        7.83        3.87     18.48 o 
   3  12   1        5.63       15.20     17.84 o 
   4  12   1        6.54       14.19     11.65 o 
   5  12   1        0.00        6.92     21.26 o 
  -3  13   1        1.27        9.34     16.31 o 
  -2  13   1        7.79       29.22     18.66 o 
  -1  13   1        1.82       -9.05     14.25 o 
   0  13   1       59.34       55.56     20.25 o 
   1  13   1       12.73       14.33     25.75 o 
   2  13   1        1.28       19.63     15.24 o 
   3  13   1        6.69       -1.59     19.47 o 
  -1  14   1       17.63       29.05     16.78 o 
   0  14   1        0.64       10.37     26.67 o 
   1  14   1        7.72       19.98     15.42 o 
  -8   0   2       37.21       26.03      6.97 o 
  -6   0   2      386.00      419.14     12.13 o 
  -4   0   2      154.36      169.62      8.87 o 
  -2   0   2      442.30      531.09     12.82 o 
   2   0   2     3157.83     3195.57     26.85 o 
   4   0   2      750.25      862.97     12.99 o 
   6   0   2      798.85      837.74     11.66 o 
   8   0   2      128.12      116.50     36.38 o 
  -9   1   2       67.61       50.65      6.51 o 
  -8   1   2       20.16       13.47      5.73 o 
  -7   1   2      272.92      293.26      6.72 o 
  -6   1   2       76.00       92.72      6.54 o 
  -5   1   2      155.54      168.51      9.33 o 
  -4   1   2        0.95        3.91      6.96 o 
  -3   1   2      274.86      233.19      7.04 o 
  -2   1   2       22.03        4.36      3.35 o 
  -1   1   2      142.37      110.97      2.81 o 
   1   1   2      406.39      321.70      3.58 o 
   2   1   2     1095.90     1172.01      7.00 o 
   3   1   2      555.75      559.60      9.72 o 
   4   1   2        6.44       -1.41      2.99 o 
   5   1   2      220.84      211.60      6.74 o 
   6   1   2        3.25        4.81      3.61 o 
   7   1   2       27.48       25.53      5.84 o 
   8   1   2        5.40        0.48      5.11 o 
   9   1   2        4.01       46.13     21.50 o 
  -9   2   2        2.38       13.98      9.72 o 
  -8   2   2       20.88       31.26      5.70 o 
  -7   2   2      679.54      711.91     17.52 o 
  -6   2   2      811.93      868.61     28.19 o 
  -5   2   2       40.01       41.76      6.50 o 
  -4   2   2      228.07      253.08      6.00 o 
  -3   2   2      577.79      556.66      6.75 o 
  -2   2   2      296.53      316.24      6.44 o 
  -1   2   2     3372.45     3418.69     34.17 o 
   0   2   2      226.77      205.09      5.12 o 
   1   2   2     1379.40     1161.76     10.07 o 
   2   2   2     1755.00     1609.08     12.14 o 
   3   2   2     3966.07     3982.69     24.96 o 
   4   2   2       82.79       65.99      4.33 o 
   5   2   2      130.21      144.34      4.81 o 
   6   2   2      153.84      144.34      8.48 o 
   7   2   2      350.54      396.12     17.53 o 
   8   2   2       20.36       17.99      6.23 o 
   9   2   2        0.04        8.62     15.22 o 
  -9   3   2       21.90       32.44      8.51 o 
  -8   3   2       29.59       25.74      6.14 o 
  -7   3   2      101.97      104.66      8.98 o 
  -6   3   2        2.00        6.28      6.77 o 
  -5   3   2      118.62       99.24      6.63 o 
  -4   3   2     1018.93     1135.47     13.96 o 
  -3   3   2        0.66        3.21      4.40 o 
  -2   3   2     1803.63     1750.26     25.18 o 
  -1   3   2      207.91      196.07      8.11 o 
   0   3   2     3118.29     2756.47     24.91 o 
   1   3   2    33443.38    37932.00   4414.96 o 
   2   3   2     1243.59     1000.68      9.77 o 
   3   3   2     2979.15     3007.20     37.23 o 
   4   3   2      388.93      409.01     11.44 o 
   5   3   2      148.31      131.97      6.29 o 
   6   3   2       67.60       67.27      6.18 o 
   7   3   2        7.69       10.88      9.35 o 
   8   3   2        8.08        8.89      9.63 o 
   9   3   2        8.54       13.76     23.34 o 
  -9   4   2        1.41        5.51     16.42 o 
  -8   4   2        0.13       11.31      6.37 o 
  -7   4   2        2.44       -5.27      6.62 o 
  -6   4   2       22.90       31.40      8.69 o 
  -5   4   2      225.21      238.43      7.83 o 
  -4   4   2      172.49      131.61      9.82 o 
  -3   4   2      278.15      236.69     11.52 o 
  -2   4   2        0.51        8.01      5.45 o 
  -1   4   2     2321.11     2100.23     29.12 o 
   0   4   2      114.87      149.71      7.04 o 
   1   4   2      319.07      361.24      8.44 o 
   2   4   2     4666.53     4579.40     33.85 o 
   3   4   2      312.85      343.22      7.13 o 
   4   4   2       42.33       48.25      6.42 o 
   5   4   2      162.52      173.48     10.43 o 
   6   4   2       16.67       20.91      5.88 o 
   7   4   2        0.42       -0.52      3.30 o 
   8   4   2      108.19      113.56     12.81 o 
   9   4   2       83.76      145.96     43.13 o 
  -9   5   2        5.74       36.54     16.59 o 
  -8   5   2        1.47       10.36      8.72 o 
  -7   5   2        1.14        2.77      6.92 o 
  -6   5   2      325.76      320.52     13.09 o 
  -5   5   2       21.06       20.21      6.62 o 
  -4   5   2      116.14      127.44      8.75 o 
  -3   5   2      100.53       98.95      6.81 o 
  -2   5   2      916.31      942.91     15.28 o 
  -1   5   2      356.69      310.29     11.72 o 
   0   5   2       23.13       12.74      5.91 o 
   1   5   2       16.19        9.79      6.82 o 
   2   5   2      114.19       90.69      7.42 o 
   3   5   2      251.30      237.79      7.83 o 
   4   5   2      168.93      177.29      7.33 o 
   5   5   2      123.18      122.63     17.50 o 
   6   5   2       23.11       16.60      5.44 o 
   7   5   2       24.83       17.70      6.83 o 
   8   5   2        3.04        4.42      7.19 o 
  -8   6   2       11.04       16.69      7.39 o 
  -7   6   2        7.01        2.58      8.74 o 
  -6   6   2       37.25       29.32      8.38 o 
  -5   6   2       40.80       44.38      8.74 o 
  -4   6   2        0.84       15.27      8.79 o 
  -3   6   2       88.01       84.97     12.15 o 
  -2   6   2      141.86      152.74      9.67 o 
  -1   6   2        7.89        0.94      7.87 o 
   0   6   2        1.70       -3.40     10.43 o 
   1   6   2      332.28      318.57     10.01 o 
   2   6   2      726.39      779.98     16.99 o 
   3   6   2      146.63      115.52      8.98 o 
   4   6   2        3.05        5.83      6.97 o 
   5   6   2        1.03        3.96      8.65 o 
   6   6   2        2.28        5.16      5.31 o 
   7   6   2       39.83       29.18      9.80 o 
   8   6   2        5.89       36.69     11.36 o 
  -8   7   2        3.48       -9.04      9.04 o 
  -7   7   2        4.36       10.60      7.96 o 
  -6   7   2        5.98       13.39      8.26 o 
  -5   7   2        3.78        2.92      8.32 o 
  -4   7   2       60.03       51.58      8.24 o 
  -3   7   2        0.04        1.08      6.78 o 
  -2   7   2       76.55       86.78     12.05 o 
  -1   7   2      533.67      593.25     13.05 o 
   0   7   2       75.80       86.69      8.64 o 
   1   7   2       54.86       71.30     10.54 o 
   2   7   2      265.88      258.80     13.38 o 
   3   7   2      255.55      231.77     11.47 o 
   4   7   2       22.97       42.45      8.20 o 
   5   7   2      123.38      117.65     21.95 o 
   6   7   2       51.06       42.78      8.99 o 
   7   7   2        7.57        9.55      6.49 o 
   8   7   2       17.39       25.78     16.46 o 
  -8   8   2        4.09       11.51      7.96 o 
  -7   8   2       20.23       19.00      7.81 o 
  -6   8   2        2.90       -1.22      8.67 o 
  -5   8   2       27.04       29.41      8.74 o 
  -4   8   2        2.97       -0.77     14.20 o 
  -3   8   2      128.56      141.90     14.43 o 
  -2   8   2        3.69       12.76      9.88 o 
  -1   8   2        8.78        2.20      8.95 o 
   0   8   2       12.83       23.94     11.26 o 
   1   8   2        2.88       10.27     14.42 o 
   2   8   2       21.95       24.09      9.83 o 
   3   8   2        8.48        4.71     10.89 o 
   4   8   2      450.07      482.81     14.91 o 
   5   8   2       49.12       38.21     10.57 o 
   6   8   2        7.32        6.54      7.18 o 
   7   8   2        0.28       29.91      8.87 o 
  -7   9   2        1.13       12.63     11.07 o 
  -6   9   2       24.71       41.77     14.40 o 
  -5   9   2        0.01       14.16      9.49 o 
  -4   9   2      287.61      320.76     18.20 o 
  -3   9   2       14.30        8.81     13.57 o 
  -2   9   2       10.98        8.29     10.71 o 
  -1   9   2        0.00        9.73     13.37 o 
   0   9   2       70.41       66.00     12.99 o 
   1   9   2        8.26       14.28     10.88 o 
   2   9   2       76.57       72.93     12.15 o 
   3   9   2        0.56       -9.64     10.38 o 
   4   9   2      150.17      138.66     11.32 o 
   5   9   2        6.40       -0.59      8.79 o 
   6   9   2       20.47       28.05     12.30 o 
   7   9   2        6.05       16.76      8.74 o 
  -6  10   2        0.30        1.96     10.62 o 
  -5  10   2       36.03       28.98     10.79 o 
  -4  10   2        5.97        3.23      9.42 o 
  -3  10   2        8.76       23.35     11.36 o 
  -2  10   2       47.12       42.61     15.58 o 
  -1  10   2       30.97       50.55     15.61 o 
   0  10   2      114.24       86.06     19.52 o 
   1  10   2        2.05        0.37     11.81 o 
   2  10   2        8.62        3.19     12.32 o 
   3  10   2      244.85      244.37     14.71 o 
   4  10   2       17.68       21.46     11.11 o 
   5  10   2        4.63       -2.30     10.36 o 
   6  10   2        6.69       31.63     14.37 o 
  -6  11   2       25.00       26.83     12.56 o 
  -5  11   2        0.03       14.83     10.44 o 
  -4  11   2       21.56       28.75     12.41 o 
  -3  11   2        5.10        7.74     16.02 o 
  -2  11   2        5.38       14.10     12.62 o 
  -1  11   2       57.75       63.99     19.19 o 
   0  11   2        0.24       -0.96     11.67 o 
   1  11   2       22.10       30.02     17.82 o 
   2  11   2        2.56        1.63     12.18 o 
   3  11   2        8.11        8.79     12.25 o 
   4  11   2       13.70        8.23     12.25 o 
   5  11   2        5.42        9.02     13.78 o 
  -5  12   2        1.10        7.14     10.25 o 
  -4  12   2        1.26        9.85     11.08 o 
  -3  12   2        9.87       17.79     17.17 o 
  -2  12   2       16.83       12.56     17.52 o 
  -1  12   2        4.75      -11.86     12.61 o 
   0  12   2        4.04       21.18     24.08 o 
   1  12   2       15.68       40.03     13.83 o 
   2  12   2        0.35       -6.04     13.27 o 
   3  12   2        0.33        3.12     13.92 o 
   4  12   2        8.91        8.45     12.67 o 
   5  12   2        9.43       10.09     19.83 o 
  -3  13   2       10.74       56.28     15.11 o 
  -2  13   2       26.34       30.03     27.22 o 
  -1  13   2        2.21      -18.54     19.26 o 
   0  13   2       35.46       51.35     16.68 o 
   1  13   2        1.52      -15.85     15.85 o 
   2  13   2        0.43        7.02     22.77 o 
   3  13   2        5.81        2.92     13.39 o 
  -1  14   2        2.85        6.15     32.88 o 
   0  14   2       17.97       45.86     17.85 o 
   1  14   2        0.00       62.43     17.83 o 
  -9   0   3      110.60       81.73     10.52 o 
  -7   0   3      308.09      324.18     20.72 o 
  -5   0   3      684.44      746.98     14.37 o 
  -3   0   3       26.80       10.99      6.70 o 
   1   0   3       14.28       25.79      3.72 o 
   3   0   3     1285.17     1110.01     10.16 o 
   5   0   3       27.57       23.84      2.28 o 
   7   0   3     4686.88     5226.38    113.83 o 
   9   0   3        9.94       44.48     24.08 o 
  -9   1   3       92.11       75.56      6.49 o 
  -8   1   3      257.39      280.83      7.87 o 
  -7   1   3      114.36      102.01      7.98 o 
  -6   1   3       24.25       23.72      5.40 o 
  -5   1   3      240.94      233.71      8.91 o 
  -4   1   3       25.39       40.58      7.21 o 
  -3   1   3      396.95      427.65      8.32 o 
  -2   1   3     3003.52     2720.10     19.69 o 
  -1   1   3    23779.61    25169.98    171.30 o 
   0   1   3      155.55      120.30      3.39 o 
   1   1   3       37.06       14.94      2.58 o 
   2   1   3     2995.87     2692.89     13.29 o 
   3   1   3     1211.11     1149.77     15.72 o 
   4   1   3      575.15      551.39      8.24 o 
   5   1   3        8.05       12.47      6.78 o 
   6   1   3       65.83       72.38     10.21 o 
   7   1   3       85.23       82.04      5.18 o 
   8   1   3       15.83       23.03     23.71 o 
   9   1   3       38.82       52.47     17.81 o 
  -9   2   3        5.43       -1.52      5.71 o 
  -8   2   3        2.94        6.99      5.89 o 
  -7   2   3      248.30      248.05      8.60 o 
  -6   2   3        5.77        0.27      4.73 o 
  -5   2   3      587.52      571.45     10.51 o 
  -4   2   3      401.90      454.17      9.82 o 
  -3   2   3       42.76       57.43      4.89 o 
  -2   2   3     1289.64     1184.29     13.86 o 
  -1   2   3     1372.22     1439.42     12.83 o 
   0   2   3     6993.29     7303.50     49.24 o 
   1   2   3     2136.87     1742.88     12.67 o 
   2   2   3       93.72      116.41      4.53 o 
   3   2   3      411.52      400.46      4.53 o 
   4   2   3       62.52       54.80      5.44 o 
   5   2   3       80.00       87.88      7.66 o 
   6   2   3       95.95      114.56      8.63 o 
   7   2   3       17.55       17.11      7.14 o 
   8   2   3       44.59       25.84      5.71 o 
  -9   3   3        7.67       -0.90      4.74 o 
  -8   3   3        0.01        8.06      9.48 o 
  -7   3   3        0.44       -0.88      5.35 o 
  -6   3   3       91.05      104.13      8.20 o 
  -5   3   3        0.35       -0.95      6.27 o 
  -4   3   3        3.58        5.11      4.48 o 
  -3   3   3      322.04      326.77      8.65 o 
  -2   3   3      258.61      277.94      7.66 o 
  -1   3   3       28.03       29.85      6.89 o 
   0   3   3     3710.92     3564.78     29.15 o 
   1   3   3    20881.63    22208.94    255.44 o 
   2   3   3       89.65      100.84      6.28 o 
   3   3   3      964.97     1160.53     10.14 o 
   4   3   3        0.46        0.05      3.67 o 
   5   3   3        0.67        5.95      5.38 o 
   6   3   3        1.40        3.34      6.70 o 
   7   3   3        0.57       -1.64      8.27 o 
   8   3   3       34.12       34.70     11.85 o 
   9   3   3        0.66       -4.42     24.33 o 
  -9   4   3       15.76       32.96      9.42 o 
  -8   4   3       13.09       11.18      7.88 o 
  -7   4   3        4.98        3.46     10.57 o 
  -6   4   3      153.14      180.52      8.70 o 
  -5   4   3      221.99      214.65     12.86 o 
  -4   4   3      485.16      461.53     11.67 o 
  -3   4   3       52.08       39.74      5.56 o 
  -2   4   3       60.73       57.80      6.31 o 
  -1   4   3       72.19       85.92      7.03 o 
   0   4   3      106.76      103.24      8.05 o 
   1   4   3      434.47      506.79     13.54 o 
   2   4   3     7973.08     8464.64     78.03 o 
   3   4   3      792.49      842.42      9.89 o 
   4   4   3       79.91       72.87      6.05 o 
   5   4   3        4.70        8.10      4.80 o 
   6   4   3       33.96       28.52      5.79 o 
   7   4   3        3.12       15.19      7.74 o 
   8   4   3       31.13       14.19     10.07 o 
   9   4   3       84.16      106.24     17.36 o 
  -9   5   3       11.38        6.39     19.17 o 
  -8   5   3       22.63        7.08      8.18 o 
  -7   5   3       23.65       18.60      6.91 o 
  -6   5   3      413.51      422.37     13.24 o 
  -5   5   3      864.69      890.34     17.26 o 
  -4   5   3      124.84      129.60     10.58 o 
  -3   5   3      774.65      670.56     19.22 o 
  -2   5   3       18.26       11.66      7.18 o 
  -1   5   3      775.66      805.92     17.81 o 
   0   5   3      254.02      291.69      8.01 o 
   1   5   3       57.31       61.65      8.23 o 
   2   5   3       45.03       34.34      6.44 o 
   3   5   3      614.86      628.62     10.72 o 
   4   5   3       74.32       71.54      6.68 o 
   5   5   3       74.34       91.24      8.48 o 
   6   5   3      120.14      120.26      7.20 o 
   7   5   3       89.11       68.07     11.87 o 
   8   5   3       24.13       16.21      9.25 o 
  -8   6   3        0.73        7.92      8.31 o 
  -7   6   3        0.28       17.33      6.34 o 
  -6   6   3       18.33       25.06      9.04 o 
  -5   6   3      300.81      283.96     11.34 o 
  -4   6   3       13.41        5.14      8.47 o 
  -3   6   3        2.10       -6.38      6.38 o 
  -2   6   3     1304.43     1164.49     22.08 o 
  -1   6   3       85.94      121.76     12.20 o 
   0   6   3      811.28      790.45     15.11 o 
   1   6   3        3.51        4.66      6.46 o 
   2   6   3      636.99      694.95     26.69 o 
   3   6   3        3.43        7.57      7.03 o 
   4   6   3      254.64      225.68     16.08 o 
   5   6   3        0.04       -6.17      6.17 o 
   6   6   3        0.03        2.93      6.74 o 
   7   6   3        6.79       24.15     12.13 o 
   8   6   3       21.56       21.74     16.10 o 
  -8   7   3        0.08        9.27      7.87 o 
  -7   7   3        0.19        6.20     13.18 o 
  -6   7   3       10.17        7.07      7.37 o 
  -5   7   3       11.04       15.44      7.44 o 
  -4   7   3      321.62      339.03     17.43 o 
  -3   7   3        0.17       -7.90      7.90 o 
  -2   7   3      114.03      129.78     11.13 o 
  -1   7   3        1.23        5.46     16.08 o 
   0   7   3      546.61      562.77     16.89 o 
   1   7   3        9.65       22.23      9.47 o 
   2   7   3      631.08      648.21     15.92 o 
   3   7   3      172.15      150.63     10.49 o 
   4   7   3       63.35       69.19      7.89 o 
   5   7   3      149.44      130.77     22.03 o 
   6   7   3        0.67        2.28      8.57 o 
   7   7   3       12.69       26.67      6.76 o 
   8   7   3       15.98       46.26     12.13 o 
  -8   8   3        1.97       -9.11     18.82 o 
  -7   8   3        0.09        2.91      7.27 o 
  -6   8   3      146.16      132.11      9.46 o 
  -5   8   3       43.04       52.70     13.06 o 
  -4   8   3       18.10        6.62      9.36 o 
  -3   8   3       49.18       66.45     11.10 o 
  -2   8   3       37.80       37.73     12.66 o 
  -1   8   3       20.94       22.43     10.22 o 
   0   8   3       34.48       34.98      9.44 o 
   1   8   3        0.02       -6.66      9.63 o 
   2   8   3       19.98       37.16     10.94 o 
   3   8   3      280.09      293.38     15.10 o 
   4   8   3      209.25      204.28     10.61 o 
   5   8   3       26.77       17.23      8.11 o 
   6   8   3       25.96       13.10      7.80 o 
   7   8   3        4.78       12.38     11.30 o 
  -7   9   3        0.43        9.10      9.70 o 
  -6   9   3        3.27        6.93     11.14 o 
  -5   9   3      475.59      443.56     16.41 o 
  -4   9   3       12.79       13.13     12.65 o 
  -3   9   3       22.80       16.20     10.32 o 
  -2   9   3       40.07       47.96     11.22 o 
  -1   9   3       49.78       45.46     11.49 o 
   0   9   3        6.33        3.41     11.93 o 
   1   9   3       48.59       53.35     14.79 o 
   2   9   3       71.23       84.00     13.34 o 
   3   9   3      705.09      778.27     23.30 o 
   4   9   3        0.15        4.76      8.76 o 
   5   9   3       13.33       12.99      8.63 o 
   6   9   3        0.41       12.44      9.31 o 
   7   9   3       17.05       13.21      7.91 o 
  -6  10   3        0.19       -6.16      9.56 o 
  -5  10   3        8.13        8.55     12.26 o 
  -4  10   3        7.21       17.36     13.10 o 
  -3  10   3        1.89      -12.89     13.97 o 
  -2  10   3       64.32       58.70     11.97 o 
  -1  10   3       82.68      109.18     15.70 o 
   0  10   3        1.29        3.63     10.51 o 
   1  10   3      191.47      189.05     14.52 o 
   2  10   3       41.13       27.09     13.04 o 
   3  10   3       67.40       51.16     12.28 o 
   4  10   3        3.08       -3.13      9.66 o 
   5  10   3       10.95       10.73     12.36 o 
   6  10   3       26.29       40.30     10.86 o 
  -6  11   3       26.68       21.86      9.83 o 
  -5  11   3        2.39       -9.73      9.73 o 
  -4  11   3        7.25       24.55     10.40 o 
  -3  11   3        3.39       -1.94     11.51 o 
  -2  11   3        2.32       10.40     14.40 o 
  -1  11   3        1.30        7.91     11.21 o 
   0  11   3        8.21       -5.93     18.09 o 
   1  11   3        5.81       13.61     12.84 o 
   2  11   3        5.94       28.35     14.18 o 
   3  11   3        0.19        3.23     11.53 o 
   4  11   3       35.71       29.58     10.92 o 
   5  11   3        0.22       29.75     12.85 o 
  -5  12   3        5.68       -2.41     12.40 o 
  -4  12   3       18.23       56.41     16.65 o 
  -3  12   3        2.42      -12.94     37.45 o 
  -2  12   3        0.18        0.41     12.23 o 
  -1  12   3        3.73      -17.37     17.37 o 
   0  12   3       36.29       57.80     17.24 o 
   1  12   3       45.44       46.68     15.57 o 
   2  12   3       24.83       38.17     16.92 o 
   3  12   3        7.69       22.53     11.41 o 
   4  12   3        1.77      -10.31     10.31 o 
  -3  13   3       16.68       49.94     29.87 o 
  -2  13   3        0.41      -17.72     18.42 o 
  -1  13   3        3.03       20.94     20.75 o 
   0  13   3       27.55       39.55     16.75 o 
   1  13   3        4.30      -23.75     23.75 o 
   2  13   3        0.97       35.78     14.51 o 
   3  13   3       15.04       31.79     16.69 o 
  -1  14   3       22.13       65.11     19.97 o 
   0  14   3        3.45       14.25     15.20 o 
  -8   0   4      192.80      137.94     11.03 o 
  -6   0   4      325.95      335.12     10.51 o 
  -4   0   4      982.55     1033.60     15.89 o 
   0   0   4      158.90      330.63      4.96 o 
   2   0   4        8.46        7.49      3.88 o 
   4   0   4        7.01       -0.39     11.39 o 
   6   0   4      705.24      728.99     46.27 o 
   8   0   4       12.76       37.35     34.40 o 
  -9   1   4       33.36       28.79      6.41 o 
  -8   1   4       88.73      101.35      7.89 o 
  -7   1   4        6.41        9.08      5.82 o 
  -6   1   4       16.06        9.74      5.35 o 
  -5   1   4        4.91        4.07      5.86 o 
  -4   1   4      172.14      151.92      6.06 o 
  -3   1   4       71.03       86.00      7.76 o 
  -2   1   4       87.16      110.97      4.97 o 
  -1   1   4    26330.91    29006.79    565.51 o 
   0   1   4     3898.73     3835.22     31.94 o 
   1   1   4      213.42      227.46      5.86 o 
   2   1   4      333.96      277.29      4.25 o 
   3   1   4     7681.13     8262.24     73.75 o 
   4   1   4     2517.27     2712.94     19.11 o 
   5   1   4        5.98        7.63      4.54 o 
   6   1   4      265.79      232.29     14.82 o 
   7   1   4      476.74      460.76     21.39 o 
   8   1   4       87.48      158.77     39.08 o 
   9   1   4        1.83      -14.50     24.33 o 
  -9   2   4       14.18        1.80      5.25 o 
  -8   2   4       97.10       96.95      7.59 o 
  -7   2   4       21.93       29.34      6.01 o 
  -6   2   4      142.70      144.91     12.84 o 
  -5   2   4     1067.51     1135.74     33.18 o 
  -4   2   4     2458.35     2911.36     73.59 o 
  -3   2   4      374.02      380.98      6.93 o 
  -2   2   4      903.12      765.62     11.08 o 
  -1   2   4      388.63      308.95     10.58 o 
   0   2   4    23758.80    23883.03    191.53 o 
   1   2   4     7786.14     7225.77     45.74 o 
   2   2   4        3.12       16.72      3.65 o 
   3   2   4      618.27      598.01      5.89 o 
   4   2   4      182.66      170.75      5.43 o 
   5   2   4        8.29        8.23      5.38 o 
   6   2   4      158.34      134.47     16.25 o 
   7   2   4        5.16        7.93      5.93 o 
   8   2   4        0.00       40.69     27.52 o 
   9   2   4        3.05       64.14     27.77 o 
  -9   3   4        3.00        9.60      6.28 o 
  -8   3   4        3.56        2.14      7.88 o 
  -7   3   4      120.06      119.93     10.24 o 
  -6   3   4        4.68       15.68      8.48 o 
  -5   3   4      349.85      390.40     12.87 o 
  -4   3   4      223.63      198.79      8.67 o 
  -3   3   4      272.21      300.04     13.25 o 
  -2   3   4     1423.50     1310.94     12.40 o 
  -1   3   4     1102.02      976.78     16.30 o 
   0   3   4     2494.74     2211.87     19.82 o 
   1   3   4     4031.01     3597.89     27.32 o 
   2   3   4     2384.10     2335.80     17.91 o 
   3   3   4     1460.40     1530.39     11.99 o 
   4   3   4      105.74      118.47      3.83 o 
   5   3   4       21.59       18.58      7.67 o 
   6   3   4        1.50       10.47      6.83 o 
   7   3   4       92.11       74.82      9.36 o 
   8   3   4      127.57      111.40     18.20 o 
   9   3   4        0.39       -1.23     18.12 o 
  -9   4   4        2.17       14.17      6.68 o 
  -8   4   4       25.94       24.71      7.52 o 
  -7   4   4       21.57       30.11      9.16 o 
  -6   4   4      475.38      500.14     14.11 o 
  -5   4   4       16.07        4.77      6.88 o 
  -4   4   4       92.61       83.28      8.13 o 
  -3   4   4       76.15       73.68      7.05 o 
  -2   4   4     1833.46     1536.79     16.74 o 
  -1   4   4      244.19      265.39      9.93 o 
   0   4   4       62.14       92.38     15.24 o 
   1   4   4       45.06       58.47      6.42 o 
   2   4   4      440.77      595.94     12.29 o 
   3   4   4        3.23        6.03      5.02 o 
   4   4   4       87.24      108.83      5.59 o 
   5   4   4       23.42       20.33      4.26 o 
   6   4   4       19.62       13.27      6.94 o 
   7   4   4       19.68       11.76      9.12 o 
   8   4   4        3.53       -8.40      9.36 o 
   9   4   4        0.31       11.27     15.23 o 
  -9   5   4       13.57       17.58      8.25 o 
  -8   5   4       43.29       37.68      8.34 o 
  -7   5   4        1.55        1.64      7.79 o 
  -6   5   4     1079.33     1175.16     33.14 o 
  -5   5   4      353.83      343.78     10.52 o 
  -4   5   4       90.87       85.76     12.73 o 
  -3   5   4        2.87        1.03      6.15 o 
  -2   5   4       29.40       33.23      6.94 o 
  -1   5   4      186.48      193.68      9.52 o 
   0   5   4     1241.65     1210.15     14.51 o 
   1   5   4      517.08      525.30     12.10 o 
   2   5   4      121.51      110.24     11.15 o 
   3   5   4      440.94      444.82      9.22 o 
   4   5   4      234.01      229.87      7.74 o 
   5   5   4       87.41       98.99     13.08 o 
   6   5   4       11.81       11.70      4.53 o 
   7   5   4        3.35        6.91      9.31 o 
   8   5   4       34.30       33.53      8.45 o 
  -8   6   4       13.52       16.38      6.78 o 
  -7   6   4       12.05       10.65      8.17 o 
  -6   6   4        4.81       -5.67      7.64 o 
  -5   6   4       11.96       16.69      7.56 o 
  -4   6   4        1.32       11.77      8.02 o 
  -3   6   4      303.27      283.46     10.57 o 
  -2   6   4       84.81      130.37      8.85 o 
  -1   6   4      627.52      594.92     11.46 o 
   0   6   4       13.90       32.34      7.40 o 
   1   6   4      204.04      185.92     10.00 o 
   2   6   4     4465.68     4874.36     65.97 o 
   3   6   4      197.43      230.09     10.89 o 
   4   6   4        0.20        2.16      6.03 o 
   5   6   4        2.44       -0.05      5.55 o 
   6   6   4        4.76        7.77      6.06 o 
   7   6   4       28.83       28.80      9.41 o 
   8   6   4        0.06        3.78      8.31 o 
  -8   7   4        1.55        5.09      7.38 o 
  -7   7   4        0.82       12.39      9.10 o 
  -6   7   4        5.49       -6.37      6.88 o 
  -5   7   4      407.63      429.27     12.74 o 
  -4   7   4       78.56       72.56     10.47 o 
  -3   7   4       73.06       54.54     10.51 o 
  -2   7   4      385.65      381.57     16.00 o 
  -1   7   4     2503.15     2501.34    116.55 o 
   0   7   4       31.31       34.70     14.39 o 
   1   7   4       57.28       47.67      9.00 o 
   2   7   4      270.78      279.24     12.83 o 
   3   7   4      189.11      193.66     13.18 o 
   4   7   4      107.31      119.75     10.69 o 
   5   7   4        3.06       16.05     10.14 o 
   6   7   4       12.96       19.84      8.84 o 
   7   7   4       38.34       30.06     10.11 o 
   8   7   4       13.70       45.08     14.40 o 
  -8   8   4        0.00        2.16     12.37 o 
  -7   8   4        4.95       -1.96      8.84 o 
  -6   8   4       58.14       59.65     12.65 o 
  -5   8   4       69.52       68.26      9.60 o 
  -4   8   4       97.71       93.44     10.08 o 
  -3   8   4        3.74       23.67     11.19 o 
  -2   8   4       27.43       31.77     12.13 o 
  -1   8   4       16.14       15.24     14.67 o 
   0   8   4        6.13        6.85     15.83 o 
   1   8   4      112.25      110.37     14.65 o 
   2   8   4      286.38      318.77     14.25 o 
   3   8   4        2.78       13.44     10.30 o 
   4   8   4       23.05       15.07      9.73 o 
   5   8   4       13.36       12.58     10.82 o 
   6   8   4       32.91       14.19      8.60 o 
   7   8   4       14.48       16.81      7.57 o 
  -7   9   4        1.23       -1.73     11.40 o 
  -6   9   4       22.37       44.44      9.40 o 
  -5   9   4        0.00       -4.69      8.50 o 
  -4   9   4       26.32       39.98      9.16 o 
  -3   9   4       71.19       72.83     12.82 o 
  -2   9   4        8.27       21.02     13.27 o 
  -1   9   4      223.99      236.77     15.00 o 
   0   9   4        4.39        3.26     10.17 o 
   1   9   4        0.76        0.08      9.72 o 
   2   9   4       20.71       32.29     11.07 o 
   3   9   4       13.78       23.15     10.75 o 
   4   9   4        0.00       -8.24     10.18 o 
   5   9   4        3.01        0.20      8.94 o 
   6   9   4        0.03       10.32      8.92 o 
   7   9   4        0.31        9.34     10.12 o 
  -6  10   4        0.78        8.20     10.65 o 
  -5  10   4      103.98      101.74     11.08 o 
  -4  10   4       60.36       58.73     11.34 o 
  -3  10   4       86.73       64.47     12.68 o 
  -2  10   4        0.01        4.16     14.28 o 
  -1  10   4        9.47       -4.41     13.41 o 
   0  10   4        9.22       13.99     13.04 o 
   1  10   4       51.59       60.46     16.19 o 
   2  10   4      173.18      229.37     26.15 o 
   3  10   4      151.44      161.66     11.33 o 
   4  10   4       31.30       14.81     10.59 o 
   5  10   4       51.04       29.33     11.34 o 
   6  10   4       21.22       16.25      9.84 o 
  -6  11   4       17.23       39.55     15.11 o 
  -5  11   4        0.26       -4.82     12.95 o 
  -4  11   4        0.01      -15.20     15.20 o 
  -3  11   4       13.70        0.67     11.69 o 
  -2  11   4        3.02       10.62     11.94 o 
  -1  11   4      155.19      123.52     23.81 o 
   0  11   4       31.08       29.47     11.83 o 
   1  11   4       47.26       49.82     14.94 o 
   2  11   4        0.79       -9.52     13.15 o 
   3  11   4        2.57       15.72     11.77 o 
   4  11   4        9.90      -12.66     12.66 o 
   5  11   4        0.12       11.97     14.72 o 
  -5  12   4        0.69       16.10     11.15 o 
  -4  12   4        8.97        7.44     10.99 o 
  -3  12   4        0.47       30.17     17.72 o 
  -2  12   4       18.11      -14.18     30.47 o 
  -1  12   4        3.41        5.64     14.22 o 
   0  12   4        4.37       23.53     15.16 o 
   1  12   4       35.91       35.44     15.82 o 
   2  12   4       13.13       35.06     16.21 o 
   3  12   4       33.87       35.25     14.16 o 
   4  12   4        5.59       17.25     18.63 o 
  -3  13   4        8.69       18.58     15.11 o 
  -2  13   4        0.99       12.90     21.21 o 
  -1  13   4        0.02       14.17     15.92 o 
   0  13   4        2.21       -0.81     15.68 o 
   1  13   4       41.72       55.55     14.40 o 
   2  13   4       21.25       40.27     15.58 o 
   3  13   4        0.93       36.68     11.74 o 
  -9   0   5       24.70       22.60     10.66 o 
  -7   0   5       79.18       65.25     23.95 o 
  -5   0   5        3.15        8.34      7.65 o 
  -3   0   5     2590.21     2575.75     33.65 o 
  -1   0   5    17065.52    17682.93    276.29 o 
   1   0   5      468.17      333.03      9.95 o 
   3   0   5      459.21      402.04     59.81 o 
   5   0   5        0.06        8.26     16.22 o 
   7   0   5      136.35      194.67     39.08 o 
   9   0   5       19.28       57.26     40.30 o 
  -9   1   5       22.27       22.84      7.05 o 
  -8   1   5       63.84       56.10      7.98 o 
  -7   1   5        0.50       -2.28      5.30 o 
  -6   1   5        0.53        1.03      5.02 o 
  -5   1   5      405.49      403.12     10.61 o 
  -4   1   5       43.85       36.23      8.95 o 
  -3   1   5      593.09      710.01     11.33 o 
  -2   1   5     4320.64     4092.11     29.35 o 
  -1   1   5    12969.78    12168.86    148.40 o 
   0   1   5     4239.41     4174.64     26.42 o 
   1   1   5     1071.87     1213.06      9.03 o 
   2   1   5     1014.41      956.78      6.69 o 
   3   1   5     1242.49     1438.07     21.67 o 
   4   1   5      174.04      193.42     13.61 o 
   5   1   5     1076.78     1158.75     22.82 o 
   6   1   5      114.38      125.16     13.28 o 
   7   1   5        7.48       -6.51     22.24 o 
   8   1   5       20.86       54.05     37.11 o 
   9   1   5        0.09        7.86     25.06 o 
  -9   2   5        3.06        8.78      5.72 o 
  -8   2   5        0.13        3.61      7.51 o 
  -7   2   5        9.07       15.42      7.61 o 
  -6   2   5      384.54      358.71     16.44 o 
  -5   2   5        1.36       -6.72      6.72 o 
  -4   2   5      259.43      300.49     13.16 o 
  -3   2   5       35.87       48.40      4.35 o 
  -2   2   5      471.18      437.85      6.56 o 
  -1   2   5     1531.98     1237.09     19.21 o 
   0   2   5     9140.92     8494.83     63.43 o 
   1   2   5     2592.73     2587.74     18.09 o 
   2   2   5      920.29      860.49      7.34 o 
   3   2   5       32.02       44.93      2.38 o 
   4   2   5      821.05      813.67     10.59 o 
   5   2   5        4.84        5.08      5.55 o 
   6   2   5       46.29       44.60     14.61 o 
   7   2   5       93.78       88.96     13.52 o 
   8   2   5       13.48       -6.67     32.19 o 
   9   2   5        3.08       25.80     26.78 o 
  -9   3   5        0.19        4.36      5.75 o 
  -8   3   5        5.03       13.56      7.34 o 
  -7   3   5       99.37       91.94     10.74 o 
  -6   3   5       17.41       19.80      6.65 o 
  -5   3   5      335.29      377.97     48.98 o 
  -4   3   5      958.51     1002.68     14.29 o 
  -3   3   5       21.00        2.63      4.22 o 
  -2   3   5      687.11      614.39      7.69 o 
  -1   3   5      101.91       91.71     10.38 o 
   0   3   5      415.26      418.00     10.95 o 
   1   3   5      108.00      111.65      7.21 o 
   2   3   5      280.48      270.37      6.37 o 
   3   3   5     1168.53     1315.27      9.82 o 
   4   3   5      120.70      126.70      5.06 o 
   5   3   5      138.01      141.30      8.08 o 
   6   3   5      140.32      151.50      8.48 o 
   7   3   5      142.72      160.45     19.41 o 
   8   3   5      169.17      245.48     24.99 o 
   9   3   5        0.24       49.66     20.24 o 
  -9   4   5       47.24       46.91      8.55 o 
  -8   4   5       43.48       29.90      7.65 o 
  -7   4   5       18.03       12.14      6.48 o 
  -6   4   5        0.82        2.70      8.75 o 
  -5   4   5      181.62      218.07      9.17 o 
  -4   4   5       79.80       76.27      7.33 o 
  -3   4   5      241.68      233.38     10.87 o 
  -2   4   5      170.18      184.82     10.29 o 
  -1   4   5       84.35       51.96      7.39 o 
   0   4   5     1122.52      994.58     14.64 o 
   1   4   5      119.05       98.30      7.52 o 
   2   4   5       38.92       30.54      5.74 o 
   3   4   5       14.35       15.58      5.45 o 
   4   4   5      564.45      591.70      8.41 o 
   5   4   5       67.39       72.43      6.12 o 
   6   4   5       16.44        9.17      7.46 o 
   7   4   5       14.41       12.43      6.21 o 
   8   4   5        4.77        7.67      9.78 o 
  -9   5   5        4.24        7.52      9.88 o 
  -8   5   5       27.75       32.94      9.14 o 
  -7   5   5        0.88       17.74     11.46 o 
  -6   5   5      569.27      633.18     22.21 o 
  -5   5   5        8.04       16.08      7.87 o 
  -4   5   5       29.19       40.45      6.18 o 
  -3   5   5      188.70      146.02      7.65 o 
  -2   5   5      388.50      365.51     12.78 o 
  -1   5   5      305.45      266.95     12.44 o 
   0   5   5      334.54      307.15     12.46 o 
   1   5   5     1726.08     1604.23     30.96 o 
   2   5   5       19.00        9.62      5.90 o 
   3   5   5       47.57       55.49      7.60 o 
   4   5   5        0.84        8.32      5.21 o 
   5   5   5       13.99       10.22      5.29 o 
   6   5   5      185.80      159.59     11.39 o 
   7   5   5       14.78       23.36      9.07 o 
   8   5   5        9.13       14.15      7.29 o 
  -8   6   5        4.13        0.47     11.27 o 
  -7   6   5        7.16       -3.39      9.51 o 
  -6   6   5       11.82        6.55      8.19 o 
  -5   6   5       21.82       28.81      8.23 o 
  -4   6   5       34.13       37.56      8.46 o 
  -3   6   5       10.22        5.84      8.28 o 
  -2   6   5        5.79        2.70      9.62 o 
  -1   6   5      101.16      101.82      9.47 o 
   0   6   5       48.21       39.21      7.50 o 
   1   6   5      485.00      453.61     21.20 o 
   2   6   5     1344.43     1253.81     24.67 o 
   3   6   5      154.45      201.31     11.42 o 
   4   6   5      105.42      101.90      8.30 o 
   5   6   5        0.14        3.42      5.67 o 
   6   6   5       35.36       28.35      6.32 o 
   7   6   5        1.15        1.27     11.51 o 
   8   6   5        2.54        0.89     10.67 o 
  -8   7   5        1.13        9.51     12.31 o 
  -7   7   5        7.81       11.50      8.85 o 
  -6   7   5        6.14        3.87      7.87 o 
  -5   7   5      128.86      140.74      9.66 o 
  -4   7   5       83.97       98.12     11.70 o 
  -3   7   5        6.60       14.30      8.50 o 
  -2   7   5       68.02       64.18     12.33 o 
  -1   7   5        2.75       23.98      8.42 o 
   0   7   5      373.07      354.50     11.90 o 
   1   7   5       29.57       35.93      8.80 o 
   2   7   5       95.56      105.52     12.19 o 
   3   7   5        0.00        4.11      9.36 o 
   4   7   5        3.22        2.27      7.54 o 
   5   7   5       15.88        9.64      7.38 o 
   6   7   5       53.85       40.08     10.29 o 
   7   7   5       11.83       22.86      8.01 o 
   8   7   5        0.69       -0.59      9.34 o 
  -7   8   5       14.78       31.27      9.38 o 
  -6   8   5        0.01        0.08     10.05 o 
  -5   8   5      778.26      873.07     40.60 o 
  -4   8   5       31.42       33.79      9.41 o 
  -3   8   5        3.88       12.48     17.02 o 
  -2   8   5      187.85      180.92     13.64 o 
  -1   8   5       53.91       44.09      9.72 o 
   0   8   5      113.49      105.27     11.21 o 
   1   8   5       70.18       69.52     10.49 o 
   2   8   5      180.27      151.37     11.43 o 
   3   8   5       88.91      105.09     16.04 o 
   4   8   5      186.13      187.07     28.12 o 
   5   8   5       96.19       72.29     14.77 o 
   6   8   5        0.14       -3.61      7.38 o 
   7   8   5        9.40       35.85     16.21 o 
  -7   9   5        2.14       37.75     22.01 o 
  -6   9   5        0.67        6.10      9.39 o 
  -5   9   5       39.63       44.80     10.29 o 
  -4   9   5       49.43       39.35     12.75 o 
  -3   9   5       10.22       37.00     12.49 o 
  -2   9   5      140.48      124.09     19.87 o 
  -1   9   5      101.78       89.82     15.11 o 
   0   9   5       24.83       19.98     13.79 o 
   1   9   5       67.37       56.61     14.30 o 
   2   9   5       33.76       22.01     14.04 o 
   3   9   5      832.81      854.31     19.45 o 
   4   9   5       54.55       55.06     11.50 o 
   5   9   5        0.14       -8.65      8.65 o 
   6   9   5        0.13       -2.13     10.06 o 
   7   9   5        0.04        4.94     10.27 o 
  -6  10   5        6.78        7.92     12.41 o 
  -5  10   5        1.69       -6.75     11.89 o 
  -4  10   5      168.92      172.05     14.06 o 
  -3  10   5        7.18       -6.13     13.63 o 
  -2  10   5        7.22       10.64     11.14 o 
  -1  10   5       20.78        6.04     12.83 o 
   0  10   5       38.91       62.14     12.47 o 
   1  10   5        7.06       -2.43     11.30 o 
   2  10   5        3.78       27.50     10.76 o 
   3  10   5        5.10       -3.58     10.65 o 
   4  10   5       46.01       46.20     11.64 o 
   5  10   5        0.60       -8.96      8.96 o 
   6  10   5        3.82        8.65     13.64 o 
  -6  11   5        7.59       -2.00     10.33 o 
  -5  11   5        0.05       19.37     11.26 o 
  -4  11   5       16.76       13.82     13.85 o 
  -3  11   5        4.84       23.89     15.00 o 
  -2  11   5       51.44       50.53     15.80 o 
  -1  11   5        0.11        2.59     10.96 o 
   0  11   5        7.99        9.57     14.34 o 
   1  11   5       11.59       44.26     14.91 o 
   2  11   5        5.57        6.48     13.22 o 
   3  11   5        1.61        2.78      9.38 o 
   4  11   5       28.74       37.05     11.18 o 
   5  11   5       15.19       26.84     16.19 o 
  -5  12   5        4.67       24.11     12.96 o 
  -4  12   5        4.15       17.04     10.08 o 
  -3  12   5        0.08       14.76     18.62 o 
  -2  12   5       36.26       23.33     13.50 o 
  -1  12   5        5.65       19.90     17.27 o 
   0  12   5        9.76       25.54     15.34 o 
   1  12   5       11.23       14.68     13.63 o 
   2  12   5       53.88       70.72     17.20 o 
   3  12   5       11.03       18.53     12.17 o 
   4  12   5        1.46        3.57     20.38 o 
  -3  13   5        8.27       20.19     17.80 o 
  -2  13   5        0.01       22.32     18.02 o 
  -1  13   5        4.74        6.15     20.33 o 
   0  13   5       15.63       17.02     13.54 o 
   1  13   5        5.60       22.13     18.32 o 
   2  13   5        2.08       14.87     16.08 o 
   3  13   5        3.61       18.37     19.12 o 
  -8   0   6       15.84        3.99     10.90 o 
  -6   0   6        3.24       10.60      6.77 o 
  -4   0   6     1247.76     1342.40     21.55 o 
  -2   0   6    25302.43    26684.92    477.09 o 
   0   0   6     1041.57      781.57     10.96 o 
   2   0   6     3409.32     3302.04     42.67 o 
   4   0   6      395.84      372.85     22.43 o 
   6   0   6      293.23      369.32     28.77 o 
   8   0   6        2.74      -17.45     23.10 o 
  -9   1   6        2.42       -3.48      6.23 o 
  -8   1   6       23.08       11.24      7.36 o 
  -7   1   6       63.29       45.19     12.40 o 
  -6   1   6       26.85       34.18     11.05 o 
  -5   1   6       75.36       91.73      8.65 o 
  -4   1   6     2222.30     2354.75     28.71 o 
  -3   1   6     2935.57     3066.18     27.22 o 
  -2   1   6      450.03      417.12     11.30 o 
  -1   1   6        8.03       33.20      8.99 o 
   0   1   6       57.38       25.14      5.93 o 
   1   1   6     2233.90     2293.50     14.74 o 
   2   1   6      333.73      233.89      4.10 o 
   3   1   6      129.30      145.92      5.59 o 
   4   1   6        2.05        2.93      4.25 o 
   5   1   6      354.62      377.90     15.96 o 
   6   1   6      247.93      236.79     24.39 o 
   7   1   6       17.45       15.59     23.54 o 
   8   1   6        0.00       17.06     16.77 o 
   9   1   6        5.97       50.38     30.64 o 
  -9   2   6       12.65       14.69      5.65 o 
  -8   2   6        0.06       -6.52      6.52 o 
  -7   2   6        0.00        2.24      6.74 o 
  -6   2   6       21.44       22.37      8.41 o 
  -5   2   6       60.39       60.72     21.84 o 
  -4   2   6       29.03       31.11      6.59 o 
  -3   2   6      106.16       98.84      4.87 o 
  -2   2   6      285.67      321.19      5.13 o 
  -1   2   6      844.25      867.24     16.01 o 
   0   2   6     5009.81     4799.68     36.50 o 
   1   2   6      102.29      141.22      5.75 o 
   2   2   6     3027.77     3072.30     17.72 o 
   3   2   6       14.19       13.50      3.57 o 
   4   2   6     1004.92      959.91     14.80 o 
   5   2   6      338.91      347.89     10.09 o 
   6   2   6       72.90       69.04      9.34 o 
   7   2   6        0.36        2.75     19.07 o 
   8   2   6        6.10       28.36     17.66 o 
   9   2   6       10.63       50.67     31.45 o 
  -9   3   6       10.30       15.35      7.17 o 
  -8   3   6        0.31       10.56      6.77 o 
  -7   3   6      315.85      327.31     23.53 o 
  -6   3   6      158.62      172.02     16.10 o 
  -5   3   6      236.58      237.25     13.27 o 
  -4   3   6      231.26      269.98      7.69 o 
  -3   3   6      288.48      275.31      7.60 o 
  -2   3   6     1656.72     1866.88     22.75 o 
  -1   3   6      797.57      735.76     12.99 o 
   0   3   6       20.79       16.26      6.38 o 
   1   3   6      652.60      615.99      9.78 o 
   2   3   6       25.28        8.30      4.68 o 
   3   3   6        0.99        8.19      3.93 o 
   4   3   6      214.96      226.38      8.73 o 
   5   3   6        0.46       -1.89      6.48 o 
   6   3   6       15.54        7.22      6.00 o 
   7   3   6       48.13       55.13      7.99 o 
   8   3   6      136.64      100.28     79.14 o 
  -9   4   6       13.95        7.94      6.75 o 
  -8   4   6        3.22       -6.66      6.66 o 
  -7   4   6       56.11       40.02     12.43 o 
  -6   4   6      260.35      333.91     12.64 o 
  -5   4   6      274.23      273.27      9.26 o 
  -4   4   6       15.35       14.15      5.59 o 
  -3   4   6      333.60      320.65     10.22 o 
  -2   4   6       23.37       17.84      6.73 o 
  -1   4   6      269.70      254.17      7.83 o 
   0   4   6       21.26       19.79      5.93 o 
   1   4   6      481.59      474.43     10.43 o 
   2   4   6      109.72      115.94      8.50 o 
   3   4   6      472.35      462.80      8.12 o 
   4   4   6        7.27        5.60      4.62 o 
   5   4   6       45.51       54.31      8.92 o 
   6   4   6      139.30      141.37     10.25 o 
   7   4   6        4.32       21.15     10.25 o 
   8   4   6        0.27        5.99     31.41 o 
  -9   5   6        3.36       14.28      7.47 o 
  -8   5   6       26.04       19.07     11.11 o 
  -7   5   6        0.23       -0.75      8.82 o 
  -6   5   6      105.44       94.17      9.49 o 
  -5   5   6       37.89       22.42      7.92 o 
  -4   5   6       38.41       30.86      8.50 o 
  -3   5   6       28.01       56.83      7.09 o 
  -2   5   6      204.18      159.65      8.72 o 
  -1   5   6      268.57      233.44      8.91 o 
   0   5   6      382.40      418.90     10.78 o 
   1   5   6     2640.28     2537.14     41.63 o 
   2   5   6      281.21      315.32     10.23 o 
   3   5   6        2.15       -1.93      7.15 o 
   4   5   6      173.08      177.27      7.02 o 
   5   5   6        1.20       -2.59      4.68 o 
   6   5   6       98.15       38.37     13.58 o 
   7   5   6        7.94       13.39      9.79 o 
   8   5   6        0.11       15.56     12.48 o 
  -8   6   6        0.39      -11.39     11.39 o 
  -7   6   6       11.24       14.58      7.63 o 
  -6   6   6       64.46       62.91      8.59 o 
  -5   6   6        0.36       -6.23      8.95 o 
  -4   6   6       50.30       63.71      7.96 o 
  -3   6   6        1.01        2.88      6.41 o 
  -2   6   6      673.62      650.16     15.86 o 
  -1   6   6       17.12       20.54     11.67 o 
   0   6   6      284.48      279.02     14.63 o 
   1   6   6       71.37       92.58      8.80 o 
   2   6   6      454.15      440.68     14.93 o 
   3   6   6        8.08       10.34      7.68 o 
   4   6   6        0.00       12.42      6.62 o 
   5   6   6       13.54       11.96      5.76 o 
   6   6   6       12.35       10.52      4.44 o 
   7   6   6       20.28       13.56      9.01 o 
   8   6   6       35.46       19.09     11.22 o 
  -8   7   6       10.13       -2.29     11.84 o 
  -7   7   6       28.59       15.98     10.04 o 
  -6   7   6        0.01        8.03      8.56 o 
  -5   7   6      351.29      432.94     17.76 o 
  -4   7   6       13.55       10.00      7.94 o 
  -3   7   6        0.21      -11.71     11.71 o 
  -2   7   6      149.19      126.78     10.96 o 
  -1   7   6      121.58      128.93     11.66 o 
   0   7   6        1.15        7.87     10.88 o 
   1   7   6       35.72       29.78      9.74 o 
   2   7   6       12.72        5.45      8.81 o 
   3   7   6      175.14      155.04      9.60 o 
   4   7   6        3.59       10.08      7.84 o 
   5   7   6       12.83        6.53      6.67 o 
   6   7   6        0.26       10.01      6.46 o 
   7   7   6       23.92       17.96     18.80 o 
  -7   8   6       16.11       18.15     10.30 o 
  -6   8   6        4.09       -1.94      8.60 o 
  -5   8   6      494.32      511.76     22.84 o 
  -4   8   6       41.19       54.47      8.41 o 
  -3   8   6        7.86       12.93     11.40 o 
  -2   8   6       18.76        8.86     10.85 o 
  -1   8   6       37.77       30.81     13.26 o 
   0   8   6       18.39       31.13     11.33 o 
   1   8   6      309.26      302.93     15.86 o 
   2   8   6      207.14      222.63     16.86 o 
   3   8   6       82.53      108.10     12.50 o 
   4   8   6       13.20       12.56      8.77 o 
   5   8   6        0.53        4.40      8.43 o 
   6   8   6        1.71       11.34      7.97 o 
   7   8   6        0.29        8.88     11.90 o 
  -7   9   6        4.03       13.58     11.79 o 
  -6   9   6        0.24        1.41      9.17 o 
  -5   9   6        4.93        3.96      8.07 o 
  -4   9   6        0.32       -3.81      9.16 o 
  -3   9   6       10.75       13.67     13.87 o 
  -2   9   6        9.63       19.23     12.30 o 
  -1   9   6       82.30       76.91     18.98 o 
   0   9   6        7.65        0.72     10.01 o 
   1   9   6       26.28       23.46     10.99 o 
   2   9   6      371.33      381.54     16.77 o 
   3   9   6      419.08      477.16     20.65 o 
   4   9   6        6.88        6.56     11.28 o 
   5   9   6        2.34        6.12     10.33 o 
   6   9   6        1.66       -5.48      8.13 o 
  -6  10   6       19.67       12.36      9.62 o 
  -5  10   6        0.08       -0.90     10.11 o 
  -4  10   6        3.41        2.01     10.75 o 
  -3  10   6      155.77      146.96     13.60 o 
  -2  10   6      114.35      108.93     16.79 o 
  -1  10   6        2.86       15.65     12.36 o 
   0  10   6       84.03       71.96     12.53 o 
   1  10   6       87.74      102.39     16.29 o 
   2  10   6       96.10      138.15     29.12 o 
   3  10   6       12.20       27.29     11.53 o 
   4  10   6        0.08        5.20     14.03 o 
   5  10   6       23.18       29.11     15.54 o 
   6  10   6       42.07       67.51     14.91 o 
  -5  11   6       14.67       11.38     13.12 o 
  -4  11   6        7.96       11.25     12.75 o 
  -3  11   6       24.10       10.26     12.16 o 
  -2  11   6        0.76        1.20     12.09 o 
  -1  11   6       40.58       45.57     15.60 o 
   0  11   6      113.00      115.64     15.88 o 
   1  11   6      156.41      189.02     15.36 o 
   2  11   6        0.09       11.83     12.42 o 
   3  11   6        0.24        0.01     12.12 o 
   4  11   6        1.65       18.00     11.96 o 
   5  11   6       14.67       23.91     10.98 o 
  -4  12   6        5.43       12.19     12.59 o 
  -3  12   6        0.77       13.73     16.79 o 
  -2  12   6        0.42       12.37     13.30 o 
  -1  12   6       39.62       28.51     22.63 o 
   0  12   6       17.19       24.01     12.32 o 
   1  12   6        1.09      -11.08     14.13 o 
   2  12   6        8.10        4.22     16.93 o 
   3  12   6       20.66       25.26     12.11 o 
   4  12   6        0.05       17.55     11.05 o 
  -3  13   6        0.08      -12.37     16.96 o 
  -2  13   6        0.00       24.61     18.59 o 
  -1  13   6       35.59       42.28     28.09 o 
   0  13   6        0.10       40.45     18.78 o 
   1  13   6        5.12       -0.62     22.70 o 
   2  13   6        0.83       23.18     17.19 o 
  -9   0   7       50.07       28.39     12.34 o 
  -7   0   7        5.33       15.89      7.88 o 
  -5   0   7      312.00      352.85     11.29 o 
  -3   0   7     2924.38     2918.41     61.34 o 
  -1   0   7    12746.97    13623.11    145.32 o 
   1   0   7      629.31      761.62     12.61 o 
   3   0   7      533.04      491.15     15.71 o 
   5   0   7      725.42      720.70     29.05 o 
   7   0   7        0.75       -2.21     21.38 o 
   9   0   7        1.92       46.93     43.49 o 
  -9   1   7        0.47       10.88      7.05 o 
  -8   1   7        0.79       -4.57      6.27 o 
  -7   1   7        0.90       -5.05      7.21 o 
  -6   1   7        3.20        3.25      5.71 o 
  -5   1   7        1.56       12.82      7.59 o 
  -4   1   7       50.58       77.87      8.85 o 
  -3   1   7     1516.14     1607.19     24.11 o 
  -2   1   7       10.88        9.64     10.36 o 
  -1   1   7     3086.43     3015.98     30.76 o 
   0   1   7        0.37       12.88      4.32 o 
   1   1   7      485.45      432.58      8.87 o 
   2   1   7      568.05      618.92      5.85 o 
   3   1   7      212.52      258.19      5.46 o 
   4   1   7       35.82       40.15      5.91 o 
   5   1   7        0.11       -8.54     11.67 o 
   6   1   7       96.69       97.79     21.28 o 
   7   1   7      104.51       80.07     17.88 o 
   8   1   7        0.27      -20.77     20.77 o 
   9   1   7        2.34        2.40     22.21 o 
  -9   2   7        0.56        2.19      5.91 o 
  -8   2   7        4.85       -2.54      7.02 o 
  -7   2   7       45.66       27.36      8.02 o 
  -6   2   7       60.55       62.27     14.80 o 
  -5   2   7        1.21       -2.08      7.50 o 
  -4   2   7      119.00      111.43      8.16 o 
  -3   2   7        0.09       -6.35      7.37 o 
  -2   2   7      358.15      388.41     10.88 o 
  -1   2   7      729.43      593.20      9.93 o 
   0   2   7        7.18       31.64      5.92 o 
   1   2   7     2909.76     2565.81     17.86 o 
   2   2   7     6908.28     6927.33     44.44 o 
   3   2   7     1712.04     1759.89     17.66 o 
   4   2   7      700.85      754.65     11.53 o 
   5   2   7       19.62       12.39      5.06 o 
   6   2   7      130.76       95.93     11.01 o 
   7   2   7      355.02      411.76     20.13 o 
   8   2   7       65.75      128.04     29.98 o 
  -9   3   7       27.68       23.03      9.14 o 
  -8   3   7        5.70       11.41      8.00 o 
  -7   3   7      131.71      141.96     10.99 o 
  -6   3   7       21.65       16.30      9.03 o 
  -5   3   7       98.03       86.83      8.34 o 
  -4   3   7        0.99       10.25      6.62 o 
  -3   3   7       18.96       21.30      4.77 o 
  -2   3   7      361.73      337.26     10.09 o 
  -1   3   7       26.32       45.20      7.09 o 
   0   3   7     1226.34     1304.08     13.67 o 
   1   3   7      393.45      467.44      9.60 o 
   2   3   7      350.93      342.57      6.20 o 
   3   3   7        7.19       19.06      3.42 o 
   4   3   7      329.38      364.30     13.58 o 
   5   3   7        1.66        5.14      4.61 o 
   6   3   7       22.17       21.22      5.87 o 
   7   3   7       57.80       45.25      7.09 o 
   8   3   7        8.52       24.03     24.70 o 
  -9   4   7        0.80       -9.99     10.85 o 
  -8   4   7        5.66       14.46     10.80 o 
  -7   4   7       42.16       56.48      9.56 o 
  -6   4   7      181.67      227.70     13.12 o 
  -5   4   7       23.75       17.07      7.71 o 
  -4   4   7      510.09      518.40     14.76 o 
  -3   4   7      743.49      643.81     11.28 o 
  -2   4   7      284.37      281.09     12.78 o 
  -1   4   7      307.20      260.61     10.62 o 
   0   4   7     2467.03     2532.88     25.78 o 
   1   4   7     2696.84     2516.32     23.61 o 
   2   4   7       88.26       86.56      5.62 o 
   3   4   7      563.05      485.56      8.11 o 
   4   4   7       31.21       31.01      4.85 o 
   5   4   7        2.05       -5.77      6.88 o 
   6   4   7      182.21      174.18     15.87 o 
   7   4   7        5.93        7.25     11.98 o 
   8   4   7       15.40       40.01     23.35 o 
  -8   5   7       31.71       17.72     11.86 o 
  -7   5   7        9.85       14.59     10.97 o 
  -6   5   7        0.51        6.04      7.01 o 
  -5   5   7       57.26       53.05      7.45 o 
  -4   5   7       60.48       66.32      7.77 o 
  -3   5   7       52.96       58.46      6.04 o 
  -2   5   7      182.25      204.52      9.67 o 
  -1   5   7      245.14      296.09     10.87 o 
   0   5   7       69.32       85.53      9.56 o 
   1   5   7     3903.72     3687.28     61.88 o 
   2   5   7      799.38      779.01     12.20 o 
   3   5   7       52.01       44.12      7.25 o 
   4   5   7        6.01       -1.43      4.75 o 
   5   5   7        6.37       15.55      5.11 o 
   6   5   7      159.34      150.94     15.89 o 
   7   5   7       77.67       62.17     20.08 o 
   8   5   7       17.38        6.69     26.59 o 
  -8   6   7        0.87        3.27     10.12 o 
  -7   6   7       11.02        3.12      9.59 o 
  -6   6   7       31.06       25.99      8.85 o 
  -5   6   7      391.90      414.81     12.36 o 
  -4   6   7       16.80       25.30      9.78 o 
  -3   6   7        3.28       10.49      7.11 o 
  -2   6   7      861.64      910.02     24.49 o 
  -1   6   7      306.31      355.78     17.00 o 
   0   6   7        1.48        9.21      7.78 o 
   1   6   7      101.34      114.86      7.98 o 
   2   6   7      113.95      133.73     12.34 o 
   3   6   7       42.56       36.07      6.35 o 
   4   6   7       19.27       32.75     12.12 o 
   5   6   7        8.45        6.69      5.76 o 
   6   6   7       64.01       40.33      9.87 o 
   7   6   7       13.70       10.03     10.48 o 
   8   6   7       18.09       10.50     12.37 o 
  -8   7   7        0.08       10.73     10.29 o 
  -7   7   7        3.84        1.19      9.94 o 
  -6   7   7        5.01       12.82      9.06 o 
  -5   7   7      213.07      254.85     12.07 o 
  -4   7   7       18.47       13.71      7.31 o 
  -3   7   7       12.59        9.92      8.92 o 
  -2   7   7       54.41       64.15     15.61 o 
  -1   7   7        7.16        8.50     10.05 o 
   0   7   7       78.41       67.93      9.45 o 
   1   7   7       21.04       29.85      8.85 o 
   2   7   7       24.97       15.51     10.43 o 
   3   7   7        1.86       -8.30      8.30 o 
   4   7   7       12.70       16.28      9.22 o 
   5   7   7      183.54      159.31     34.67 o 
   6   7   7      162.98      145.84      7.30 o 
   7   7   7        3.26        3.35     11.83 o 
  -7   8   7       17.21       25.07     10.97 o 
  -6   8   7      120.88      147.02     10.37 o 
  -5   8   7      131.01      125.62     11.42 o 
  -4   8   7       26.56       24.93     10.72 o 
  -3   8   7       41.01       43.22     11.08 o 
  -2   8   7       50.90       52.38     12.55 o 
  -1   8   7       27.94       16.77     10.07 o 
   0   8   7        0.13       -2.04      9.28 o 
   1   8   7      159.69      140.35     11.28 o 
   2   8   7      506.86      496.22     15.09 o 
   3   8   7       38.12       28.61      8.68 o 
   4   8   7       71.11       63.09     10.25 o 
   5   8   7        0.74        6.58      7.65 o 
   6   8   7        3.12       10.38      6.01 o 
   7   8   7        4.95       10.29     15.32 o 
  -7   9   7       23.22       15.77     10.57 o 
  -6   9   7       76.26       90.93     12.56 o 
  -5   9   7       31.32       15.16      9.09 o 
  -4   9   7       21.66       23.75      9.84 o 
  -3   9   7        2.25        0.40     10.55 o 
  -2   9   7       11.85        4.24     10.68 o 
  -1   9   7        8.86       14.50     10.10 o 
   0   9   7        0.19       -2.66     15.18 o 
   1   9   7       12.03        8.94     13.02 o 
   2   9   7       76.94      106.78     11.98 o 
   3   9   7        3.26      -10.16     10.16 o 
   4   9   7       18.18        9.96      8.62 o 
   5   9   7        3.49       12.85     10.71 o 
   6   9   7       13.10        7.34      6.91 o 
  -6  10   7        3.80        0.67     12.81 o 
  -5  10   7       30.90       43.33     13.87 o 
  -4  10   7        0.92       -1.45     10.67 o 
  -3  10   7        6.67        9.22     11.97 o 
  -2  10   7        4.72        8.07     11.08 o 
  -1  10   7        1.13       -1.62     12.56 o 
   0  10   7       53.58      102.70     18.31 o 
   1  10   7       74.06       81.00     12.49 o 
   2  10   7      373.53      318.52     17.17 o 
   3  10   7       34.59       23.12     10.91 o 
   4  10   7        8.82        8.04     13.71 o 
   5  10   7        0.80       -7.63     10.02 o 
   6  10   7        1.41        5.43     12.16 o 
  -5  11   7        9.79       15.96     11.29 o 
  -4  11   7       63.20       81.40     15.07 o 
  -3  11   7        8.84       25.68     16.57 o 
  -2  11   7       32.10       51.75     12.70 o 
  -1  11   7        0.04        8.18     13.98 o 
   0  11   7       80.35       97.35     14.56 o 
   1  11   7      137.55      148.75     16.24 o 
   2  11   7        2.40       -3.32     12.30 o 
   3  11   7       13.56       21.80     10.31 o 
   4  11   7        8.36       21.79     13.40 o 
   5  11   7        7.36       14.60     12.00 o 
  -4  12   7        2.08       12.50     14.49 o 
  -3  12   7       37.01       51.99     15.11 o 
  -2  12   7       28.95       15.26     16.58 o 
  -1  12   7        2.16        9.70     13.55 o 
   0  12   7        1.77       25.80     19.01 o 
   1  12   7        8.38        4.75     15.14 o 
   2  12   7        0.41      -16.69     16.69 o 
   3  12   7        1.44       29.64     13.51 o 
   4  12   7       17.55       25.65     12.52 o 
  -3  13   7       17.76       17.96     23.55 o 
  -2  13   7        5.34       -2.18     13.07 o 
  -1  13   7        0.03       17.15     22.27 o 
   0  13   7        7.63       14.01     26.28 o 
   1  13   7        5.45      -14.54     14.54 o 
   2  13   7        1.93       11.51     14.87 o 
  -8   0   8        5.66        6.62     11.77 o 
  -6   0   8      531.79      533.45     24.20 o 
  -4   0   8      435.40      460.63     12.55 o 
  -2   0   8     2688.79     2865.97     62.60 o 
   0   0   8     3671.95     3544.20     57.34 o 
   2   0   8      131.62      186.73      8.23 o 
   4   0   8      541.30      634.24     19.12 o 
   6   0   8     1365.81     1548.20     67.02 o 
   8   0   8        3.63       83.30     41.04 o 
  -9   1   8       56.56       42.47      7.35 o 
  -8   1   8        1.41       -0.18      6.39 o 
  -7   1   8        0.00        0.05      6.07 o 
  -6   1   8       39.55       34.66      7.78 o 
  -5   1   8      463.86      492.34     17.65 o 
  -4   1   8      392.82      492.31     11.06 o 
  -3   1   8       63.76       67.59      5.45 o 
  -2   1   8       35.26       36.13      8.78 o 
  -1   1   8      427.78      331.26     12.11 o 
   0   1   8       75.74       60.56      4.54 o 
   1   1   8       92.14       82.30      5.48 o 
   2   1   8      167.45      182.38      3.66 o 
   3   1   8      223.10      231.75      4.11 o 
   4   1   8       25.84       27.21      3.75 o 
   5   1   8        0.02        3.76     11.89 o 
   6   1   8       62.02       92.41     17.67 o 
   7   1   8        1.74       20.67     27.03 o 
   8   1   8        4.58       16.21     21.18 o 
  -9   2   8        7.66       13.11      7.06 o 
  -8   2   8        7.17       -3.80      6.11 o 
  -7   2   8       89.04       84.02     16.21 o 
  -6   2   8       18.71       14.81      8.60 o 
  -5   2   8       21.39       17.18      8.65 o 
  -4   2   8      296.85      359.49      9.65 o 
  -3   2   8       91.71      127.10      9.68 o 
  -2   2   8      104.71       77.93     10.13 o 
  -1   2   8       89.82      106.08      4.42 o 
   0   2   8       79.64       26.80      4.84 o 
   1   2   8        9.49        2.98      4.63 o 
   2   2   8      123.40       88.09      4.43 o 
   3   2   8        0.23        9.43      3.06 o 
   4   2   8      367.36      421.79      9.10 o 
   5   2   8       31.78       29.07      4.48 o 
   6   2   8       22.65       32.51     16.71 o 
   7   2   8        3.88       16.35     16.53 o 
   8   2   8       16.11       49.15     28.51 o 
  -9   3   8        0.00        1.54      6.97 o 
  -8   3   8       15.61        6.50      6.74 o 
  -7   3   8       43.81       29.18     10.88 o 
  -6   3   8       48.23       58.09      9.01 o 
  -5   3   8        0.03        5.97      6.85 o 
  -4   3   8        0.02       14.14      7.21 o 
  -3   3   8      292.57      290.95      9.17 o 
  -2   3   8     1016.17      991.57     15.90 o 
  -1   3   8      967.59     1030.26     13.82 o 
   0   3   8      340.58      368.68     11.68 o 
   1   3   8      748.33      790.39      9.46 o 
   2   3   8       22.62       26.18      4.57 o 
   3   3   8      134.34      161.07      5.90 o 
   4   3   8       57.97       66.32      6.12 o 
   5   3   8       81.95       80.57      7.26 o 
   6   3   8        0.11        2.65      9.80 o 
   7   3   8       26.65       29.91     12.41 o 
   8   3   8        9.02       -0.35     16.53 o 
  -9   4   8        1.09        1.47     11.60 o 
  -8   4   8       28.79       16.12      8.91 o 
  -7   4   8       11.23      -10.57     17.17 o 
  -6   4   8        3.98        9.81     13.22 o 
  -5   4   8       35.30       33.65      8.82 o 
  -4   4   8       72.90       77.59      6.56 o 
  -3   4   8      234.24      254.41      8.98 o 
  -2   4   8     1607.63     1794.55     28.13 o 
  -1   4   8      786.64      783.58     16.41 o 
   0   4   8       56.54       35.28      8.43 o 
   1   4   8      266.59      244.58      8.03 o 
   2   4   8       45.32       42.75      6.71 o 
   3   4   8        0.12       -2.59      4.84 o 
   4   4   8       13.09        2.85      5.82 o 
   5   4   8        4.88        0.45      7.90 o 
   6   4   8        6.16        4.94      6.98 o 
   7   4   8       17.33       26.92      9.97 o 
   8   4   8        0.32       -6.76     15.06 o 
  -8   5   8        0.06        0.69      9.73 o 
  -7   5   8       10.43        5.69     14.23 o 
  -6   5   8       37.02       46.87      8.20 o 
  -5   5   8      242.38      310.66     12.44 o 
  -4   5   8        0.92        3.62      7.40 o 
  -3   5   8       74.68       83.38      7.58 o 
  -2   5   8      123.55      180.53     12.24 o 
  -1   5   8      866.60      908.32     17.99 o 
   0   5   8       88.22      101.75     10.86 o 
   1   5   8     2278.18     2129.87     26.64 o 
   2   5   8       72.73       72.59      6.06 o 
   3   5   8       29.15       28.58      7.43 o 
   4   5   8       21.65       26.13      6.31 o 
   5   5   8      367.08      342.31     10.83 o 
   6   5   8       12.57       11.09      8.68 o 
   7   5   8        0.36       -0.56      7.98 o 
   8   5   8        0.56        1.47     35.63 o 
  -8   6   8        2.79        6.05     14.04 o 
  -7   6   8       22.04        5.54      9.70 o 
  -6   6   8      197.86      205.10      9.68 o 
  -5   6   8        4.81        0.54      8.97 o 
  -4   6   8        7.16        7.02      7.72 o 
  -3   6   8        2.17       23.22      6.62 o 
  -2   6   8      278.61      324.72     15.58 o 
  -1   6   8       11.08        4.70     10.25 o 
   0   6   8      237.47      195.10     10.87 o 
   1   6   8       63.02       51.26      8.30 o 
   2   6   8      407.00      432.54     12.09 o 
   3   6   8      226.62      220.81      9.13 o 
   4   6   8       24.97       16.82      6.55 o 
   5   6   8        0.01       -3.26      5.50 o 
   6   6   8       21.18       16.00      8.92 o 
   7   6   8        0.14      -10.40     10.40 o 
  -8   7   8        1.64       19.34     15.62 o 
  -7   7   8        3.26       14.22      8.19 o 
  -6   7   8        0.01       -0.54      7.72 o 
  -5   7   8       25.96       38.14      8.09 o 
  -4   7   8      127.20      114.26     14.35 o 
  -3   7   8       30.71       42.46     11.45 o 
  -2   7   8       27.37       20.91      9.25 o 
  -1   7   8       17.02       45.16     12.88 o 
   0   7   8      242.04      282.91     14.38 o 
   1   7   8       21.37       26.50     12.67 o 
   2   7   8      187.89      194.48     11.85 o 
   3   7   8       20.11       19.22     10.53 o 
   4   7   8        1.60       -4.80      7.03 o 
   5   7   8       78.28       48.16      9.86 o 
   6   7   8        5.23        0.86      5.24 o 
   7   7   8       34.51       52.67     15.02 o 
  -7   8   8        0.14       27.57      8.53 o 
  -6   8   8      125.89      109.04     12.57 o 
  -5   8   8       48.03       53.26      9.52 o 
  -4   8   8        4.39       -8.95      8.95 o 
  -3   8   8       75.10       72.41     11.88 o 
  -2   8   8      146.45      135.99     12.31 o 
  -1   8   8        1.29      -11.09     11.09 o 
   0   8   8        0.48        9.72     12.42 o 
   1   8   8       53.79       46.27     12.73 o 
   2   8   8     3035.24     3080.96     78.85 o 
   3   8   8        2.71        0.10      8.47 o 
   4   8   8        0.02       10.02     10.77 o 
   5   8   8       12.67       14.12     12.40 o 
   6   8   8        5.43        0.36      7.68 o 
   7   8   8        4.06        7.67     11.76 o 
  -7   9   8        3.37      -11.17     11.17 o 
  -6   9   8      200.19      199.80     12.54 o 
  -5   9   8       51.97       62.32     11.21 o 
  -4   9   8        3.18        1.08     10.52 o 
  -3   9   8        3.28        7.38     13.87 o 
  -2   9   8       47.40       51.90     12.57 o 
  -1   9   8        0.24       13.98     13.42 o 
   0   9   8       18.51       24.91     11.05 o 
   1   9   8       12.82        1.25     10.13 o 
   2   9   8        1.48       16.84     10.44 o 
   3   9   8       11.74       -4.16      9.02 o 
   4   9   8        0.95      -11.42     11.42 o 
   5   9   8       11.41       35.90     12.83 o 
   6   9   8        1.85        4.91      7.81 o 
  -6  10   8       12.02        6.28      9.30 o 
  -5  10   8        6.04        9.85      9.87 o 
  -4  10   8       21.10       30.71     10.46 o 
  -3  10   8       18.68        2.73     12.53 o 
  -2  10   8        0.05      -11.28     11.28 o 
  -1  10   8       15.41       21.25     12.36 o 
   0  10   8        7.19       -8.63     10.37 o 
   1  10   8        2.75       17.29     11.03 o 
   2  10   8        1.37        5.38     10.81 o 
   3  10   8       31.87       31.37     12.53 o 
   4  10   8        1.83       -2.80      9.18 o 
   5  10   8        0.71       -1.76      8.98 o 
  -5  11   8        0.27       -1.06     10.19 o 
  -4  11   8       18.07       21.68     16.27 o 
  -3  11   8       23.83       22.42     12.84 o 
  -2  11   8        7.29        7.95     13.52 o 
  -1  11   8        4.53       28.68     12.76 o 
   0  11   8       22.83       10.26     13.76 o 
   1  11   8       73.90       77.35     16.71 o 
   2  11   8        9.16       26.71     12.13 o 
   3  11   8        0.45       31.00     15.41 o 
   4  11   8        7.97        8.42     10.87 o 
   5  11   8        0.58        9.09     14.79 o 
  -4  12   8       10.06       41.86     12.80 o 
  -3  12   8        1.12       24.10     26.28 o 
  -2  12   8       14.41       12.84     12.14 o 
  -1  12   8        0.50        3.25     18.33 o 
   0  12   8      115.39      146.58     17.29 o 
   1  12   8       13.01       -3.90     13.05 o 
   2  12   8        0.09        9.52     12.89 o 
   3  12   8        0.05       20.37     11.85 o 
  -2  13   8        4.66       18.55     15.50 o 
  -1  13   8        0.23       -4.26     18.91 o 
   0  13   8        1.42      -11.06     14.20 o 
   1  13   8        1.00       -0.84     24.11 o 
   2  13   8        1.60       -1.76     24.79 o 
  -9   0   9        0.26       -4.79     12.38 o 
  -7   0   9        5.10        9.18      9.10 o 
  -5   0   9       29.84       21.40      8.52 o 
  -3   0   9      599.07      680.53     24.13 o 
  -1   0   9     1076.67     1065.35     15.07 o 
   1   0   9      381.86      432.68     11.89 o 
   3   0   9     1653.32     1573.15     22.01 o 
   5   0   9     2741.27     2962.96     54.32 o 
   7   0   9       10.12      -24.57     24.57 o 
  -9   1   9        1.41       19.66      7.75 o 
  -8   1   9        2.19       -0.90      7.90 o 
  -7   1   9        2.90        3.07      6.05 o 
  -6   1   9       14.61        6.39      6.27 o 
  -5   1   9       23.46        9.05      5.17 o 
  -4   1   9       36.46       47.06      7.27 o 
  -3   1   9     1043.92     1136.02     25.36 o 
  -2   1   9      802.66      772.68     16.69 o 
  -1   1   9      318.44      403.41     10.99 o 
   0   1   9       26.63       45.60      4.16 o 
   1   1   9     1535.52     1721.94     12.36 o 
   2   1   9       61.14       44.62      4.29 o 
   3   1   9      946.01      927.44      8.74 o 
   4   1   9      610.13      642.12     10.45 o 
   5   1   9      110.31      139.84     15.11 o 
   6   1   9      219.21      242.74     17.94 o 
   7   1   9        7.80       35.31     17.54 o 
   8   1   9        0.13       22.55     31.45 o 
  -9   2   9        0.10       10.45      7.01 o 
  -8   2   9      100.64      105.94     23.91 o 
  -7   2   9       93.11       58.20     13.12 o 
  -6   2   9       15.18        5.20      6.27 o 
  -5   2   9       13.96       16.11     10.86 o 
  -4   2   9        4.94        3.19      3.92 o 
  -3   2   9      119.74      171.12     12.27 o 
  -2   2   9      384.68      410.67     16.94 o 
  -1   2   9      999.90      955.44     25.10 o 
   0   2   9       54.94       39.38      5.53 o 
   1   2   9        2.12       13.08      5.27 o 
   2   2   9     1048.50     1150.06     15.20 o 
   3   2   9        6.27        9.98      3.65 o 
   4   2   9        0.41        9.14      6.88 o 
   5   2   9        5.89       -1.08      6.35 o 
   6   2   9      263.05      259.19     27.08 o 
   7   2   9      225.16      223.05     31.34 o 
   8   2   9       10.65      -22.50     22.50 o 
  -9   3   9       10.69        9.75      7.65 o 
  -8   3   9        0.02       -2.64      6.45 o 
  -7   3   9       22.57        9.94      7.23 o 
  -6   3   9       67.00       43.99     16.68 o 
  -5   3   9        7.46        8.25     17.41 o 
  -4   3   9        7.95       12.87     13.94 o 
  -3   3   9       92.52      134.38     11.84 o 
  -2   3   9       46.56       34.73      7.66 o 
  -1   3   9      360.08      290.34     15.34 o 
   0   3   9       25.79       31.71      5.36 o 
   1   3   9      529.73      456.75      7.52 o 
   2   3   9       11.17        6.87      6.43 o 
   3   3   9      124.21      152.61      9.36 o 
   4   3   9       32.01       21.58      5.62 o 
   5   3   9      188.68      182.55     12.50 o 
   6   3   9       52.61       45.41      5.34 o 
   7   3   9        1.12        6.36     22.00 o 
   8   3   9        8.21       13.67     37.80 o 
  -9   4   9        0.00       19.48     11.23 o 
  -8   4   9        3.89       10.84     12.21 o 
  -7   4   9        1.33       30.96     13.60 o 
  -6   4   9       11.09       33.22     15.47 o 
  -5   4   9        0.00        5.63      7.06 o 
  -4   4   9       55.23       58.41      6.52 o 
  -3   4   9       54.05       68.10      5.69 o 
  -2   4   9     1012.27     1028.97     22.50 o 
  -1   4   9        1.33       16.43      7.84 o 
   0   4   9       21.12       27.74      6.50 o 
   1   4   9     2475.91     2206.59     19.68 o 
   2   4   9       41.27       39.61      5.78 o 
   3   4   9      122.45      153.27      6.37 o 
   4   4   9      172.73      183.19      7.97 o 
   5   4   9        2.14       -3.27      8.34 o 
   6   4   9      107.92       85.52      5.83 o 
   7   4   9        8.45        5.15      5.88 o 
   8   4   9       15.79       -1.31     19.59 o 
  -8   5   9        0.01       11.57     10.49 o 
  -7   5   9        0.07       13.87     14.69 o 
  -6   5   9        0.00        3.17      9.05 o 
  -5   5   9       52.06       48.47      9.00 o 
  -4   5   9       31.36       19.92      7.58 o 
  -3   5   9      306.98      399.73     12.18 o 
  -2   5   9      357.46      379.63     11.33 o 
  -1   5   9     1282.93     1217.40     19.26 o 
   0   5   9      272.68      238.78      9.64 o 
   1   5   9      480.39      484.79     17.08 o 
   2   5   9       52.55       42.28      6.51 o 
   3   5   9      120.78      123.50      7.29 o 
   4   5   9       66.14       55.12      6.19 o 
   5   5   9       42.42       34.60      8.09 o 
   6   5   9        0.01       18.27     13.87 o 
   7   5   9       34.45       34.54     10.50 o 
   8   5   9       37.29       39.99     36.74 o 
  -8   6   9        0.00        2.95     18.76 o 
  -7   6   9        0.69       -1.72     10.12 o 
  -6   6   9      147.29      206.23     17.33 o 
  -5   6   9      168.08      157.22     10.81 o 
  -4   6   9      105.65      119.99      9.95 o 
  -3   6   9       41.28       29.34     11.23 o 
  -2   6   9      184.87      195.00     15.17 o 
  -1   6   9      176.48      199.46     14.68 o 
   0   6   9      283.02      284.51     13.98 o 
   1   6   9       42.62       57.65      8.29 o 
   2   6   9       95.37       83.68     10.70 o 
   3   6   9        7.28       11.82      8.10 o 
   4   6   9        5.83       12.27      6.03 o 
   5   6   9       75.75       64.41      5.94 o 
   6   6   9        8.06        9.95     10.30 o 
   7   6   9       46.85       39.32     11.57 o 
  -8   7   9        0.27        9.64     12.34 o 
  -7   7   9       12.27        7.41      8.61 o 
  -6   7   9      321.66      340.45     14.93 o 
  -5   7   9       47.08       30.94      9.22 o 
  -4   7   9       20.77       32.85      8.33 o 
  -3   7   9       43.19       44.20     11.05 o 
  -2   7   9      326.39      367.23     19.33 o 
  -1   7   9      417.39      489.16     13.61 o 
   0   7   9        0.09       -8.14     13.62 o 
   1   7   9       34.58       12.94      9.60 o 
   2   7   9      457.98      472.87     15.78 o 
   3   7   9       28.03       15.76      9.09 o 
   4   7   9       13.62       14.43      7.47 o 
   5   7   9       34.95       23.33      7.73 o 
   6   7   9        2.80        1.17      4.81 o 
   7   7   9        7.35       11.51     10.94 o 
  -7   8   9        0.04        9.03     11.47 o 
  -6   8   9       37.60       43.64      9.34 o 
  -5   8   9        5.10       -8.67      8.67 o 
  -4   8   9        0.24       -0.86     10.80 o 
  -3   8   9       50.75       50.19     11.73 o 
  -2   8   9       31.14       18.01     12.25 o 
  -1   8   9        5.47        2.28     11.07 o 
   0   8   9        0.43        5.03     10.53 o 
   1   8   9      122.83      140.01     17.88 o 
   2   8   9      155.17      157.50     10.68 o 
   3   8   9      112.67      114.30     16.35 o 
   4   8   9        2.96       19.06      7.71 o 
   5   8   9        0.27        6.63      8.41 o 
   6   8   9       23.72       21.19      7.37 o 
  -7   9   9       23.98       38.22     12.45 o 
  -6   9   9      151.13      154.03     12.55 o 
  -5   9   9        2.24        1.74      8.46 o 
  -4   9   9       32.86       18.88      7.98 o 
  -3   9   9        1.09        0.55     11.70 o 
  -2   9   9        0.31        4.52     12.35 o 
  -1   9   9       23.27       18.83     10.96 o 
   0   9   9       16.16        1.84     10.10 o 
   1   9   9      312.17      298.36     35.66 o 
   2   9   9        6.41        0.50      9.65 o 
   3   9   9       24.98       26.57      9.97 o 
   4   9   9        1.21        6.47      8.93 o 
   5   9   9        9.28       15.96      8.98 o 
   6   9   9        0.03        8.05     10.54 o 
  -6  10   9        6.75       19.50     11.36 o 
  -5  10   9       13.66       24.24      9.80 o 
  -4  10   9        0.52       -9.87      9.94 o 
  -3  10   9        1.74       -4.04     11.34 o 
  -2  10   9       35.82       43.30     15.29 o 
  -1  10   9        3.01        6.64     10.43 o 
   0  10   9       60.59       66.95     15.42 o 
   1  10   9       59.80       36.11     14.92 o 
   2  10   9        0.79        3.82     13.18 o 
   3  10   9        0.01        0.50     10.07 o 
   4  10   9      126.27      150.40     16.91 o 
   5  10   9       53.43       53.14     10.81 o 
  -5  11   9       20.02       55.97     18.07 o 
  -4  11   9       47.78       58.96     21.89 o 
  -3  11   9       23.73       23.80     12.55 o 
  -2  11   9        3.85       34.43     13.15 o 
  -1  11   9       26.98       56.97     23.33 o 
   0  11   9        4.79        5.95     13.32 o 
   1  11   9        4.97        6.50     15.82 o 
   2  11   9        0.00        4.26     10.93 o 
   3  11   9       21.58       10.88     13.17 o 
   4  11   9        5.85        0.10      9.32 o 
  -4  12   9        0.02       -1.10     15.26 o 
  -3  12   9        0.15       -0.01     17.54 o 
  -2  12   9       12.73       -1.49     14.79 o 
  -1  12   9       19.21       38.60     15.70 o 
   0  12   9       53.15       53.15     24.35 o 
   1  12   9        3.37       12.09     14.03 o 
   2  12   9        1.20        8.87     14.44 o 
   3  12   9        0.09       18.20     13.77 o 
  -2  13   9       41.52       47.65     21.87 o 
  -1  13   9        0.31      -13.01     13.01 o 
   0  13   9        8.94        3.20     17.70 o 
   1  13   9       16.16       -7.90     16.98 o 
  -8   0  10        1.05        4.13      8.27 o 
  -6   0  10       76.46      126.81     23.72 o 
  -4   0  10      434.22      492.43     31.37 o 
  -2   0  10       27.36       37.42     26.54 o 
   0   0  10     2295.21     2401.13     61.16 o 
   2   0  10        7.74        2.29      8.29 o 
   4   0  10      180.77      177.36      5.93 o 
   6   0  10      264.30      307.81     28.77 o 
   8   0  10       21.73       -1.23     25.80 o 
  -9   1  10        0.66       12.10      8.11 o 
  -8   1  10        7.71        7.09      7.22 o 
  -7   1  10       43.49       31.55     10.88 o 
  -6   1  10      146.24      130.78     18.98 o 
  -5   1  10        0.06        6.17      6.29 o 
  -4   1  10       91.62      111.12      6.32 o 
  -3   1  10     1397.39     1494.07     28.85 o 
  -2   1  10      919.49      816.07     51.76 o 
  -1   1  10       19.55       32.27      6.21 o 
   0   1  10        7.03        5.10      3.34 o 
   1   1  10       55.09       77.21      4.62 o 
   2   1  10       59.50       45.07      5.10 o 
   3   1  10      195.76      196.35      4.51 o 
   4   1  10      406.22      417.67     11.29 o 
   5   1  10      299.48      347.47     16.25 o 
   6   1  10       30.69       15.20     14.40 o 
   7   1  10       35.60       59.39     36.12 o 
   8   1  10       25.93       20.11     23.63 o 
  -9   2  10        7.66        2.53      6.86 o 
  -8   2  10        0.40       -0.29      6.58 o 
  -7   2  10       27.68        7.11      7.30 o 
  -6   2  10       17.92       18.38      7.38 o 
  -5   2  10        5.29        9.10     10.43 o 
  -4   2  10      434.60      476.77     24.38 o 
  -3   2  10      962.59     1027.66     23.80 o 
  -2   2  10     1477.84     1524.94     22.27 o 
  -1   2  10      865.91      948.71     11.33 o 
   0   2  10     1585.52     1567.22     14.34 o 
   1   2  10      204.93      256.85      8.52 o 
   2   2  10        1.55       23.52      4.77 o 
   3   2  10      826.66      835.17     13.44 o 
   4   2  10      301.68      326.14      9.50 o 
   5   2  10        2.19       -1.57      4.40 o 
   6   2  10       12.48       19.76     14.34 o 
   7   2  10       11.02        0.39     20.90 o 
   8   2  10       23.70       44.88     24.37 o 
  -9   3  10        2.00       -8.58      8.58 o 
  -8   3  10        8.15        5.20      5.76 o 
  -7   3  10       83.70       76.17     13.34 o 
  -6   3  10        7.36       15.77     14.04 o 
  -5   3  10      139.06      177.25     28.76 o 
  -4   3  10      496.28      430.16     13.98 o 
  -3   3  10      132.60      169.70     13.60 o 
  -2   3  10     1202.70     1276.01     22.83 o 
  -1   3  10        6.46        8.12      4.72 o 
   0   3  10      209.54      144.31      9.91 o 
   1   3  10      366.80      373.22      8.15 o 
   2   3  10      105.59      140.42      6.67 o 
   3   3  10       25.11       28.76      4.76 o 
   4   3  10       31.80       35.26      3.50 o 
   5   3  10       82.36       73.69      7.71 o 
   6   3  10       72.91       45.46     13.54 o 
   7   3  10       16.50        5.50     14.45 o 
   8   3  10        0.01      -12.47     31.99 o 
  -8   4  10       10.40       11.98     11.80 o 
  -7   4  10        4.96        6.13     15.23 o 
  -6   4  10       11.50       24.41     12.51 o 
  -5   4  10       10.45       -0.06     12.58 o 
  -4   4  10      330.10      343.47     11.18 o 
  -3   4  10       55.17       58.97      4.28 o 
  -2   4  10       41.94       90.15     13.13 o 
  -1   4  10        0.02       -0.02      7.93 o 
   0   4  10       44.34       24.70      7.05 o 
   1   4  10       29.22       50.36      5.90 o 
   2   4  10        0.43       10.16      5.51 o 
   3   4  10       27.75       18.59      9.36 o 
   4   4  10      185.26      207.48      8.02 o 
   5   4  10        4.45        8.33      6.25 o 
   6   4  10        3.23        6.29      7.06 o 
   7   4  10       18.72       12.31      5.63 o 
   8   4  10        0.25       -8.78     16.68 o 
  -8   5  10        3.28       -8.48     10.82 o 
  -7   5  10       12.55       17.17     20.52 o 
  -6   5  10        0.18      -10.22     10.22 o 
  -5   5  10       36.59       47.40      8.08 o 
  -4   5  10       29.47       31.05      6.56 o 
  -3   5  10        0.39        2.16      6.23 o 
  -2   5  10       15.29       43.25     10.49 o 
  -1   5  10      337.43      362.42     12.35 o 
   0   5  10      331.40      284.66     10.32 o 
   1   5  10       63.03       62.54      6.62 o 
   2   5  10        9.94        3.79      8.29 o 
   3   5  10      269.15      243.96     10.72 o 
   4   5  10       29.05       29.28      6.56 o 
   5   5  10       69.76       47.67      6.34 o 
   6   5  10        1.59       -1.07     11.60 o 
   7   5  10        0.05       -0.22      6.39 o 
  -8   6  10        1.23       -9.16     13.02 o 
  -7   6  10        3.12      -15.79     19.40 o 
  -6   6  10       11.48        6.80      8.37 o 
  -5   6  10      404.87      424.60     13.19 o 
  -4   6  10      206.64      206.66     11.99 o 
  -3   6  10       10.42       14.49      7.85 o 
  -2   6  10        0.46       10.31      8.84 o 
  -1   6  10      219.65      242.14     13.39 o 
   0   6  10       87.45      101.83      9.91 o 
   1   6  10        2.53        0.56      8.66 o 
   2   6  10       40.74       43.19      7.02 o 
   3   6  10       57.74       63.20      7.75 o 
   4   6  10        9.08       -2.98      7.09 o 
   5   6  10       80.14       67.13      7.60 o 
   6   6  10       15.71       20.20      8.64 o 
   7   6  10        7.93       15.55     11.92 o 
  -8   7  10        1.72       -7.48     13.38 o 
  -7   7  10       59.60       60.98     12.16 o 
  -6   7  10       44.01       43.68      9.61 o 
  -5   7  10      155.88      139.15     11.16 o 
  -4   7  10       21.25       17.31     10.26 o 
  -3   7  10      133.54      128.70     11.60 o 
  -2   7  10       24.83       25.60      9.78 o 
  -1   7  10       19.04       20.29      9.86 o 
   0   7  10      188.45      214.37     14.41 o 
   1   7  10      436.44      413.35     13.29 o 
   2   7  10     1221.63     1127.96     21.28 o 
   3   7  10       42.05       43.41     10.09 o 
   4   7  10        0.19       -6.43      9.62 o 
   5   7  10        7.07        8.77      6.44 o 
   6   7  10        0.03        8.92      6.84 o 
   7   7  10        6.00       17.72     12.77 o 
  -7   8  10       40.86       27.70     12.03 o 
  -6   8  10        9.66        5.89     10.93 o 
  -5   8  10        4.76      -10.87     11.57 o 
  -4   8  10       41.29       50.54     11.69 o 
  -3   8  10       21.48       16.04     12.14 o 
  -2   8  10       10.40        2.66     10.32 o 
  -1   8  10       24.60       22.07     10.81 o 
   0   8  10       22.93       23.98     11.52 o 
   1   8  10       45.00       46.38     12.95 o 
   2   8  10      356.31      345.59     14.30 o 
   3   8  10       25.69       32.88      8.49 o 
   4   8  10        4.15       -5.66      8.95 o 
   5   8  10       11.69       14.42      7.69 o 
   6   8  10        3.45        9.50     13.21 o 
  -6   9  10       11.04       22.61     11.01 o 
  -5   9  10      115.99      103.24     12.38 o 
  -4   9  10       66.64       69.75     12.59 o 
  -3   9  10        0.59        3.59     11.11 o 
  -2   9  10        0.04       -2.40     11.70 o 
  -1   9  10       25.99       28.93     12.45 o 
   0   9  10       57.19       32.78     14.22 o 
   1   9  10      639.43      711.94     66.55 o 
   2   9  10       16.12       23.03     11.08 o 
   3   9  10       33.93       52.66     10.32 o 
   4   9  10        2.44        4.21      8.18 o 
   5   9  10       17.37       26.35      8.54 o 
   6   9  10        1.52       22.60     10.60 o 
  -6  10  10       22.58       33.45     16.78 o 
  -5  10  10       47.97       45.48     16.47 o 
  -4  10  10       40.50       29.73     12.01 o 
  -3  10  10       38.74       29.06     12.53 o 
  -2  10  10       20.74        3.86     10.78 o 
  -1  10  10        1.62       16.20     14.24 o 
   0  10  10        0.00       -1.40     10.96 o 
   1  10  10        2.98        1.27     11.87 o 
   2  10  10      158.98      159.15     12.02 o 
   3  10  10       10.35       18.24     10.55 o 
   4  10  10        1.69       -6.74     15.64 o 
   5  10  10       19.58       40.09     22.76 o 
  -5  11  10        9.37        5.20     10.98 o 
  -4  11  10        0.17        9.24     12.22 o 
  -3  11  10       41.51       57.64     16.50 o 
  -2  11  10       21.80       28.80     14.51 o 
  -1  11  10       12.57       27.07     25.86 o 
   0  11  10        0.00        2.00     11.30 o 
   1  11  10        0.00       -4.07     20.71 o 
   2  11  10        1.18       -8.96     12.28 o 
   3  11  10       18.72       15.44     11.42 o 
   4  11  10        4.96        2.33     12.21 o 
  -4  12  10        2.38        8.20     13.86 o 
  -3  12  10        3.21        0.62     14.59 o 
  -2  12  10        1.04       -2.27     14.85 o 
  -1  12  10        2.14       19.64     20.39 o 
   0  12  10       18.08       55.88     16.81 o 
   1  12  10        0.06        6.63     15.33 o 
   2  12  10        0.09       13.11     17.19 o 
   3  12  10        0.89       -1.60     17.53 o 
  -1  13  10        0.72       17.94     16.03 o 
   0  13  10       33.01       34.40     19.15 o 
  -9   0  11       14.38       -1.08      7.33 o 
  -7   0  11       22.04       13.30      9.34 o 
  -5   0  11       60.98       80.04      6.56 o 
  -3   0  11      704.10      687.48     26.84 o 
  -1   0  11      423.48      463.97     12.29 o 
   1   0  11     1047.59     1093.15     17.59 o 
   3   0  11      342.44      340.72     13.26 o 
   5   0  11      142.63      185.39     17.89 o 
   7   0  11       70.81      141.80     44.24 o 
  -9   1  11        0.14        4.16      6.62 o 
  -8   1  11        3.35        4.23      5.56 o 
  -7   1  11        9.29        5.48      6.72 o 
  -6   1  11       15.05        4.12      4.85 o 
  -5   1  11       22.39       27.75      6.49 o 
  -4   1  11       55.26       54.74     10.85 o 
  -3   1  11     1318.59     1241.65     34.04 o 
  -2   1  11     1056.45     1084.57     21.29 o 
  -1   1  11      187.98      172.56     10.47 o 
   0   1  11       63.01       63.36      4.59 o 
   1   1  11       55.68       51.24      3.94 o 
   2   1  11       26.57       17.98      3.93 o 
   3   1  11      209.04      205.57      6.71 o 
   4   1  11       80.67       70.69      5.57 o 
   5   1  11      237.01      250.70     19.16 o 
   6   1  11       27.05       15.34     21.86 o 
   7   1  11       68.25      103.06     23.48 o 
   8   1  11        1.57      -11.32     19.77 o 
  -9   2  11        7.05       21.38      6.48 o 
  -8   2  11        0.92       -2.97      5.79 o 
  -7   2  11        5.17        9.18      7.14 o 
  -6   2  11        0.23        0.26      5.19 o 
  -5   2  11       34.34       68.73     14.81 o 
  -4   2  11      131.41      147.23     23.48 o 
  -3   2  11     1015.44     1157.34     35.49 o 
  -2   2  11        5.57        6.83      8.23 o 
  -1   2  11      129.81      204.83      7.13 o 
   0   2  11      456.11      511.24     18.12 o 
   1   2  11     1357.32     1199.13     13.75 o 
   2   2  11        0.00        4.94      4.26 o 
   3   2  11       31.44       38.81      5.29 o 
   4   2  11       52.71       50.48      3.35 o 
   5   2  11       65.87       75.18      7.04 o 
   6   2  11       24.66       30.20     20.80 o 
   7   2  11        1.72        2.82     18.33 o 
   8   2  11       10.58       76.18     51.36 o 
  -9   3  11        5.85        3.51      6.55 o 
  -8   3  11       47.24       22.07      7.32 o 
  -7   3  11        5.40        9.29     13.44 o 
  -6   3  11       44.74       39.38     34.04 o 
  -5   3  11       46.69       60.15     16.10 o 
  -4   3  11       42.04       37.60     17.09 o 
  -3   3  11      328.45      338.62     15.05 o 
  -2   3  11       34.63       47.89     14.58 o 
  -1   3  11       36.71       34.70      5.39 o 
   0   3  11       39.65       54.58      9.14 o 
   1   3  11      516.52      565.91      9.77 o 
   2   3  11        1.04        5.71      5.94 o 
   3   3  11       77.65       92.56     13.86 o 
   4   3  11       74.20       80.01      5.86 o 
   5   3  11       24.12       35.34      6.87 o 
   6   3  11       32.00        6.13      6.10 o 
   7   3  11        0.33       -5.10     15.74 o 
   8   3  11       63.01       73.13     70.06 o 
  -8   4  11        0.12      -10.22     10.22 o 
  -7   4  11        8.14       29.11     20.27 o 
  -6   4  11        9.43       17.54     14.99 o 
  -5   4  11        3.11       -0.35     13.65 o 
  -4   4  11       10.31       26.92     11.66 o 
  -3   4  11       16.32       23.45      9.42 o 
  -2   4  11        6.74       10.25      8.04 o 
  -1   4  11      192.16      170.14      9.94 o 
   0   4  11      527.95      550.97     10.21 o 
   1   4  11      370.24      369.34      8.51 o 
   2   4  11      171.34      177.15      9.67 o 
   3   4  11      238.56      232.56      7.56 o 
   4   4  11      263.36      248.25     12.61 o 
   5   4  11      168.72      156.95     24.91 o 
   6   4  11       27.85       18.68     12.04 o 
   7   4  11        3.76      -30.79     45.34 o 
  -8   5  11       15.51       21.11     11.27 o 
  -7   5  11        1.26        5.48     18.43 o 
  -6   5  11       89.57      121.31     15.71 o 
  -5   5  11        3.35        6.33     12.36 o 
  -4   5  11       55.30       40.99      6.01 o 
  -3   5  11        9.23       28.28      8.65 o 
  -2   5  11      250.00      246.30     13.27 o 
  -1   5  11        5.05       14.49      7.97 o 
   0   5  11      138.17      130.80     12.19 o 
   1   5  11       53.77       65.98      9.86 o 
   2   5  11      652.47      593.66     14.18 o 
   3   5  11      761.71      706.27     18.18 o 
   4   5  11       22.20       24.10      6.83 o 
   5   5  11      184.75       95.53     17.17 o 
   6   5  11        0.03        0.79      7.07 o 
   7   5  11        4.87        9.50     11.56 o 
  -8   6  11        1.06      -16.56     16.56 o 
  -7   6  11        2.50        8.51     21.87 o 
  -6   6  11      187.25      201.56     11.17 o 
  -5   6  11      249.16      236.77     16.79 o 
  -4   6  11       64.05       50.89      8.31 o 
  -3   6  11        0.05       -0.49      7.06 o 
  -2   6  11       27.92       28.18     11.37 o 
  -1   6  11        0.13        2.85      9.91 o 
   0   6  11       15.39       20.32      8.59 o 
   1   6  11      152.48      135.92     10.64 o 
   2   6  11      153.81      140.92     10.59 o 
   3   6  11       57.05       55.67      8.33 o 
   4   6  11        2.52       11.53      5.63 o 
   5   6  11        0.02        2.06      6.46 o 
   6   6  11        8.65       -2.10      8.90 o 
   7   6  11        9.36       14.36      8.08 o 
  -7   7  11        1.32       11.96     17.20 o 
  -6   7  11       44.50       44.94      7.00 o 
  -5   7  11       13.16       16.57     10.01 o 
  -4   7  11        0.67       11.40      8.08 o 
  -3   7  11        2.78        6.05      7.16 o 
  -2   7  11        8.49       -2.73      9.74 o 
  -1   7  11       83.74       96.78     14.37 o 
   0   7  11       45.85       44.29      9.87 o 
   1   7  11      121.05      132.44     11.38 o 
   2   7  11       25.87       41.28      9.75 o 
   3   7  11       13.15       17.40      8.58 o 
   4   7  11        1.22       15.10      7.83 o 
   5   7  11        2.49       -1.63      7.40 o 
   6   7  11       12.72       17.48     10.86 o 
  -7   8  11        0.07       18.82     10.68 o 
  -6   8  11        7.16       13.67      8.59 o 
  -5   8  11        0.06        3.72      8.34 o 
  -4   8  11       16.12       14.62      8.96 o 
  -3   8  11       26.17       32.37     12.82 o 
  -2   8  11        1.13        6.84     10.74 o 
  -1   8  11        7.01       -8.31     13.02 o 
   0   8  11        7.40       18.18     11.29 o 
   1   8  11      142.31       89.94     13.38 o 
   2   8  11       72.30       48.49     11.53 o 
   3   8  11       17.78       20.33      8.12 o 
   4   8  11        0.20       -2.40      7.11 o 
   5   8  11        1.48       12.57     11.77 o 
   6   8  11        0.07        6.11     14.39 o 
  -6   9  11       24.65       23.24     19.26 o 
  -5   9  11       16.61       13.43     17.22 o 
  -4   9  11        0.10        3.34      9.51 o 
  -3   9  11        3.92       14.41     14.01 o 
  -2   9  11        7.16       -4.21     10.35 o 
  -1   9  11        7.07        3.82     13.87 o 
   0   9  11      240.33      246.88     17.40 o 
   1   9  11     1049.55     1096.02     50.79 o 
   2   9  11        0.04        0.55      8.03 o 
   3   9  11       21.61       15.77     12.53 o 
   4   9  11        1.04       14.11      9.78 o 
   5   9  11        1.85       11.98      9.88 o 
  -6  10  11        4.05       -3.64     17.13 o 
  -5  10  11       22.22       39.35     14.72 o 
  -4  10  11       29.27       29.53      9.03 o 
  -3  10  11       31.87       51.67     27.97 o 
  -2  10  11       15.54       30.16     11.97 o 
  -1  10  11       10.22       -7.81     13.44 o 
   0  10  11       30.11       28.72     11.41 o 
   1  10  11       28.61       36.68     13.59 o 
   2  10  11       24.54       27.50     10.81 o 
   3  10  11       27.49       11.81     10.02 o 
   4  10  11        2.80      -10.35     10.35 o 
   5  10  11        2.55        5.21     10.97 o 
  -5  11  11        2.11       20.20     17.93 o 
  -4  11  11       11.32       26.98     12.31 o 
  -3  11  11       18.30       32.83     15.64 o 
  -2  11  11        0.88        3.09     17.11 o 
  -1  11  11       27.32       17.93     15.07 o 
   0  11  11        9.64       24.10     15.42 o 
   1  11  11       10.50       23.50     13.11 o 
   2  11  11        0.03       -1.02     11.41 o 
   3  11  11       43.12       35.27     11.55 o 
   4  11  11       12.86       19.45     14.85 o 
  -3  12  11        1.46       10.31     13.48 o 
  -2  12  11        6.54       10.10     26.06 o 
  -1  12  11       15.56       15.11     12.27 o 
   0  12  11        9.24        1.97     23.02 o 
   1  12  11        0.73       -0.66     12.67 o 
   2  12  11       11.04       41.36     12.38 o 
  -8   0  12       20.94       16.80     10.19 o 
  -6   0  12        1.50       -7.47      8.59 o 
  -4   0  12      634.53      523.90     50.45 o 
  -2   0  12        9.34        4.59      6.80 o 
   0   0  12       10.08        6.88      7.47 o 
   2   0  12       23.96       12.93      8.82 o 
   4   0  12      341.33      312.27      8.83 o 
   6   0  12       12.00        8.11     34.40 o 
   8   0  12        2.95       15.48     28.01 o 
  -9   1  12        9.41       15.98      7.60 o 
  -8   1  12        2.58       10.87      7.11 o 
  -7   1  12       36.84       40.86      8.74 o 
  -6   1  12        4.04        4.04      5.42 o 
  -5   1  12        0.59        2.60     12.45 o 
  -4   1  12        8.05       25.29     11.11 o 
  -3   1  12      709.70      817.70     19.68 o 
  -2   1  12      164.62      157.51     10.42 o 
  -1   1  12       45.74       59.88      6.46 o 
   0   1  12      157.53      211.67      8.92 o 
   1   1  12     1967.56     1990.58     24.39 o 
   2   1  12        0.05       -0.36      4.68 o 
   3   1  12       17.83       20.37      5.18 o 
   4   1  12        0.79        0.69      3.22 o 
   5   1  12      110.03      105.31     17.27 o 
   6   1  12       25.07       36.20     17.37 o 
   7   1  12        5.92       16.67     18.57 o 
   8   1  12       27.14      -24.20     25.69 o 
  -9   2  12        0.88        3.97      8.26 o 
  -8   2  12        2.68        2.67      6.82 o 
  -7   2  12      110.09       61.44     12.92 o 
  -6   2  12       42.66       32.03      6.16 o 
  -5   2  12        1.60        7.43     29.73 o 
  -4   2  12        6.19       35.46     25.93 o 
  -3   2  12      115.83      135.00     15.95 o 
  -2   2  12       95.08       77.07     11.25 o 
  -1   2  12     2186.79     2437.11     39.89 o 
   0   2  12     1143.50     1109.50     17.36 o 
   1   2  12       59.87       42.52      6.79 o 
   2   2  12      156.91      184.09      7.11 o 
   3   2  12       15.93       15.93      4.61 o 
   4   2  12      198.75      194.77      4.69 o 
   5   2  12        0.28        2.02      6.22 o 
   6   2  12      113.25      111.63     25.04 o 
   7   2  12        4.45       -1.23     24.15 o 
   8   2  12        2.74       12.08     21.53 o 
  -8   3  12       27.75       28.62      8.10 o 
  -7   3  12       13.43       10.79     11.78 o 
  -6   3  12        4.58       15.86     16.65 o 
  -5   3  12       63.63       54.21     14.17 o 
  -4   3  12      511.07      510.23     24.51 o 
  -3   3  12        1.88        9.24     13.71 o 
  -2   3  12        4.39        0.46     12.15 o 
  -1   3  12        0.72       -0.50      5.15 o 
   0   3  12        3.68       -0.59      6.01 o 
   1   3  12     1478.27     1509.22     18.50 o 
   2   3  12        5.81        9.90      5.92 o 
   3   3  12        9.35        7.65      5.80 o 
   4   3  12       22.55       24.99      5.47 o 
   5   3  12       13.28        8.92      6.64 o 
   6   3  12        4.39       -3.76      8.80 o 
   7   3  12        0.04       23.73     21.84 o 
  -8   4  12        3.79        1.18     13.57 o 
  -7   4  12        0.61       -6.60     14.89 o 
  -6   4  12        7.90      -15.81     24.20 o 
  -5   4  12       30.01       15.98     16.52 o 
  -4   4  12      170.74      211.01     17.37 o 
  -3   4  12       55.93       65.61     14.75 o 
  -2   4  12        1.92       -2.02      5.21 o 
  -1   4  12        0.15       11.28      5.66 o 
   0   4  12      217.56      269.47      9.67 o 
   1   4  12      104.59      126.93     14.11 o 
   2   4  12      110.92      123.93      7.55 o 
   3   4  12      449.21      418.95     11.12 o 
   4   4  12       52.57       38.00      5.15 o 
   5   4  12       22.49       37.72      9.04 o 
   6   4  12       25.26       19.09      8.25 o 
   7   4  12        2.03      -16.50     16.50 o 
  -8   5  12        6.25        9.33     12.27 o 
  -7   5  12        0.10      -13.11     13.11 o 
  -6   5  12       12.67        9.64     21.55 o 
  -5   5  12       29.26       35.26     18.61 o 
  -4   5  12      141.83      138.87     16.87 o 
  -3   5  12      139.24      128.08     13.42 o 
  -2   5  12        1.63       26.38     10.68 o 
  -1   5  12       41.05       39.49     11.22 o 
   0   5  12       70.72       48.62      9.03 o 
   1   5  12        4.60       -3.30      7.01 o 
   2   5  12        9.95        5.11      6.73 o 
   3   5  12      138.43      105.46      9.04 o 
   4   5  12       50.03       48.73      7.26 o 
   5   5  12        0.41        6.19      3.80 o 
   6   5  12       33.14       41.15     10.26 o 
   7   5  12        1.57       24.99     22.73 o 
  -8   6  12        0.92       -8.38     39.07 o 
  -7   6  12        5.70       15.25     13.57 o 
  -6   6  12       50.49       41.78     13.69 o 
  -5   6  12       91.55       44.08     16.74 o 
  -4   6  12       23.87       24.39      5.87 o 
  -3   6  12      137.21      117.35     22.48 o 
  -2   6  12       86.94       76.56     13.23 o 
  -1   6  12        0.34       13.56      9.74 o 
   0   6  12        2.37        1.77     11.37 o 
   1   6  12        1.18       13.11      9.39 o 
   2   6  12      861.65      869.63     16.97 o 
   3   6  12        0.58        0.63      7.01 o 
   4   6  12        5.45       -1.27      5.55 o 
   5   6  12       11.35       13.22      6.20 o 
   6   6  12       16.11       14.23     10.64 o 
   7   6  12        9.81        1.97     24.57 o 
  -7   7  12       17.60       10.85     13.92 o 
  -6   7  12       66.38       42.19     15.63 o 
  -5   7  12        2.53        8.22      7.00 o 
  -4   7  12        4.33        6.11      7.22 o 
  -3   7  12       16.64        6.36      6.32 o 
  -2   7  12       31.40       13.88     13.80 o 
  -1   7  12       17.57        3.98     10.98 o 
   0   7  12       47.71        9.67      9.92 o 
   1   7  12      565.88      561.10     22.38 o 
   2   7  12       97.03      107.69      8.88 o 
   3   7  12        4.44        0.51      7.31 o 
   4   7  12       12.58       15.48      6.24 o 
   5   7  12      166.42      149.95     14.01 o 
   6   7  12       38.08       38.36     13.69 o 
  -7   8  12       14.12      -13.74     23.34 o 
  -6   8  12       63.98       56.42     12.54 o 
  -5   8  12        4.65       -0.85      9.99 o 
  -4   8  12        1.81        9.45      8.34 o 
  -3   8  12        5.48       -4.39     13.66 o 
  -2   8  12        0.59       12.74     11.20 o 
  -1   8  12       36.11       15.97     11.88 o 
   0   8  12       16.52       25.94     15.82 o 
   1   8  12        2.20        5.99      8.96 o 
   2   8  12        1.44        2.50      8.52 o 
   3   8  12        5.74        4.47     10.26 o 
   4   8  12        0.03       -3.34      8.83 o 
   5   8  12       29.76       34.61      8.73 o 
   6   8  12        0.61        1.35     10.12 o 
  -6   9  12        0.09       21.81     12.10 o 
  -5   9  12        0.04       13.05      8.60 o 
  -4   9  12        3.44       -8.85      8.85 o 
  -3   9  12        0.97       13.70     11.51 o 
  -2   9  12        0.20        4.52     15.90 o 
  -1   9  12       17.50       19.33     11.06 o 
   0   9  12       14.54        9.33      9.90 o 
   1   9  12      432.26      418.52     16.97 o 
   2   9  12        0.05       -0.17      8.96 o 
   3   9  12        0.88       -8.76      8.87 o 
   4   9  12        4.95       10.83      8.13 o 
   5   9  12       16.45       16.36      8.28 o 
  -5  10  12       11.96       26.51      8.23 o 
  -4  10  12       81.62       91.77     10.65 o 
  -3  10  12       13.47       45.64     12.60 o 
  -2  10  12       50.98       55.47     14.23 o 
  -1  10  12       10.20       -0.92     11.13 o 
   0  10  12       19.14        0.45     14.54 o 
   1  10  12        1.55       -5.37     15.27 o 
   2  10  12        6.70       10.68     12.33 o 
   3  10  12       18.48       25.30     10.21 o 
   4  10  12        0.52       22.34     16.22 o 
  -4  11  12        2.72        6.12     10.75 o 
  -3  11  12        9.56       15.02     27.10 o 
  -2  11  12        3.84       -0.66     14.79 o 
  -1  11  12        0.02       17.55     12.60 o 
   0  11  12        5.20       14.37     15.39 o 
   1  11  12        5.65       -4.41     12.28 o 
   2  11  12       14.35        1.23     10.12 o 
   3  11  12       45.40       49.84     13.29 o 
  -3  12  12        2.39        8.93     19.79 o 
  -2  12  12        1.93        2.11     14.76 o 
  -1  12  12       11.17       40.55     26.25 o 
   0  12  12        7.91        3.76     12.96 o 
   1  12  12       25.15       30.72     13.80 o 
   2  12  12        1.33       10.10     16.79 o 
  -9   0  13        0.16        2.88     10.57 o 
  -7   0  13      389.45      303.60     76.85 o 
  -5   0  13      309.41      301.02     29.84 o 
  -3   0  13     1637.60     1369.41     18.83 o 
  -1   0  13      888.35      861.38     13.81 o 
   1   0  13      551.08      628.85     18.55 o 
   3   0  13      666.61      616.80     15.84 o 
   5   0  13      112.47      106.82     16.77 o 
   7   0  13      161.64      170.58     32.45 o 
  -8   1  13        2.49       -2.76      7.25 o 
  -7   1  13       34.33       28.88      9.84 o 
  -6   1  13        6.34        4.52      4.62 o 
  -5   1  13       42.71       40.32     13.30 o 
  -4   1  13       20.34       19.51     12.32 o 
  -3   1  13      207.26      206.64     14.79 o 
  -2   1  13       76.64       87.40      8.00 o 
  -1   1  13        0.45       -4.99      4.99 o 
   0   1  13      581.77      662.78     15.16 o 
   1   1  13       88.94       70.37     11.27 o 
   2   1  13      245.25      255.90      7.00 o 
   3   1  13        7.15        8.70      4.78 o 
   4   1  13       56.27       49.94      4.44 o 
   5   1  13      297.95      274.40     13.06 o 
   6   1  13        9.64       21.01     15.27 o 
   7   1  13        7.11       18.48     23.37 o 
  -8   2  13        7.83        8.22      6.16 o 
  -7   2  13        2.20        9.09      5.64 o 
  -6   2  13       11.86        4.58      6.81 o 
  -5   2  13        1.36        9.65     21.02 o 
  -4   2  13        2.08        2.88     23.84 o 
  -3   2  13      403.91      493.06     48.34 o 
  -2   2  13      141.53      127.87     16.54 o 
  -1   2  13       29.88       23.45      6.04 o 
   0   2  13      646.33      613.70     16.45 o 
   1   2  13      121.54      121.52      6.78 o 
   2   2  13        3.17        2.39      5.76 o 
   3   2  13       83.31      106.62      6.47 o 
   4   2  13      275.14      252.92      6.08 o 
   5   2  13       24.37       35.87     14.08 o 
   6   2  13       54.82       56.53     14.69 o 
   7   2  13        0.49       12.58     20.03 o 
  -8   3  13        0.53        9.57      8.84 o 
  -7   3  13        0.10       -2.59      9.60 o 
  -6   3  13        2.58        5.72     16.86 o 
  -5   3  13       74.64       69.56     15.28 o 
  -4   3  13      635.67      730.34     28.41 o 
  -3   3  13      247.41      254.96     22.95 o 
  -2   3  13        0.53       -5.50     10.84 o 
  -1   3  13       50.18      115.20      8.56 o 
   0   3  13        1.46        2.91      5.68 o 
   1   3  13      241.86      204.56     11.51 o 
   2   3  13       27.61       29.37      7.35 o 
   3   3  13      217.36      219.08      9.47 o 
   4   3  13      197.85      192.13      7.50 o 
   5   3  13       59.58       55.09      7.21 o 
   6   3  13       21.09       46.61     25.17 o 
   7   3  13        0.00       -1.94     18.07 o 
  -8   4  13        4.77       19.72     13.01 o 
  -7   4  13        9.39        8.09     15.77 o 
  -6   4  13       46.68        6.30     21.55 o 
  -5   4  13      185.95      185.28     17.96 o 
  -4   4  13       16.57       32.49     16.37 o 
  -3   4  13       19.99       17.52     14.24 o 
  -2   4  13       49.85       40.60     12.94 o 
  -1   4  13      105.74       98.90      7.98 o 
   0   4  13      121.02      140.38      9.66 o 
   1   4  13        3.79        9.40      8.69 o 
   2   4  13       31.98       32.47      7.42 o 
   3   4  13      291.09      310.92     10.91 o 
   4   4  13       32.23       38.21      5.79 o 
   5   4  13       30.39       42.32      8.33 o 
   6   4  13        0.02       19.78     18.23 o 
   7   4  13        0.18       -1.17     15.31 o 
  -8   5  13        9.47       -0.97     15.62 o 
  -7   5  13        2.96        9.68     15.96 o 
  -6   5  13       15.72       18.70     22.04 o 
  -5   5  13        7.85        1.73     12.79 o 
  -4   5  13       20.30       42.46     13.67 o 
  -3   5  13      339.98      394.56     74.76 o 
  -2   5  13      270.02      329.65     12.81 o 
  -1   5  13        3.09       -3.34      6.96 o 
   0   5  13        8.37        6.22      5.54 o 
   1   5  13       21.54       30.29      6.80 o 
   2   5  13       26.13       21.69      7.91 o 
   3   5  13        3.47       11.65      6.33 o 
   4   5  13        8.63       12.92      6.30 o 
   5   5  13        4.89        2.43      8.18 o 
   6   5  13       14.04        5.77      8.82 o 
   7   5  13       18.10        1.47     37.35 o 
  -7   6  13       44.66      -12.50     14.57 o 
  -6   6  13        3.15        1.65     14.21 o 
  -5   6  13       42.18       25.23     13.71 o 
  -4   6  13      106.59       85.74     12.25 o 
  -3   6  13       47.63       28.81      9.97 o 
  -2   6  13       89.02       67.15     13.88 o 
  -1   6  13      118.76      100.49     14.54 o 
   0   6  13       81.89      105.83      9.63 o 
   1   6  13       12.05        7.67      7.20 o 
   2   6  13      796.08      851.88     14.76 o 
   3   6  13       42.39       31.58      7.09 o 
   4   6  13       87.08       69.26      7.24 o 
   5   6  13        1.99        3.90     12.07 o 
   6   6  13        0.00       16.43      9.51 o 
  -7   7  13        1.56       26.14     22.12 o 
  -6   7  13       56.83       47.77     19.12 o 
  -5   7  13       43.60       31.58      5.95 o 
  -4   7  13        0.08        8.57      9.46 o 
  -3   7  13        0.19       -5.27      5.27 o 
  -2   7  13       23.09       13.99     13.33 o 
  -1   7  13        4.16       12.43     10.55 o 
   0   7  13      148.59      130.77     14.69 o 
   1   7  13       39.91       34.16     11.33 o 
   2   7  13      472.64      449.99     19.38 o 
   3   7  13        3.29        0.69      8.45 o 
   4   7  13       37.45       32.75      7.00 o 
   5   7  13       14.28       -5.64      9.26 o 
   6   7  13        0.34       13.14     15.25 o 
  -6   8  13       19.63       28.50     12.12 o 
  -5   8  13       45.62       43.07     10.57 o 
  -4   8  13        2.43       -1.57      7.27 o 
  -3   8  13        2.32       -7.02     10.43 o 
  -2   8  13        3.85        4.50     13.79 o 
  -1   8  13        0.58        0.98     10.29 o 
   0   8  13      481.63      492.84     20.80 o 
   1   8  13       73.37       56.90     11.54 o 
   2   8  13       38.01       23.83      8.68 o 
   3   8  13        1.48        1.88      7.47 o 
   4   8  13        9.51       11.89      8.23 o 
   5   8  13        2.71       13.27      7.71 o 
  -6   9  13        3.48       -5.78     13.34 o 
  -5   9  13        1.00       22.96     10.43 o 
  -4   9  13        0.20       -7.73      9.89 o 
  -3   9  13       63.11       72.63     13.86 o 
  -2   9  13       18.17       14.93     12.68 o 
  -1   9  13        8.08        9.27     10.93 o 
   0   9  13       83.84       71.62     16.83 o 
   1   9  13       36.56       34.03     12.30 o 
   2   9  13        0.38       -3.37     10.55 o 
   3   9  13       41.45       45.90      9.28 o 
   4   9  13        0.01       -4.14     11.56 o 
   5   9  13        2.41       21.74      8.75 o 
  -5  10  13        8.15       27.97     13.53 o 
  -4  10  13        1.87       19.18     10.26 o 
  -3  10  13        2.28        7.86     11.58 o 
  -2  10  13       20.70       17.87     17.45 o 
  -1  10  13        5.69        0.34     12.81 o 
   0  10  13       14.55       -2.33     17.20 o 
   1  10  13        1.72        3.59     12.78 o 
   2  10  13       37.46       26.35     15.57 o 
   3  10  13       13.54        1.26     12.98 o 
   4  10  13        6.57       10.44      8.95 o 
  -4  11  13        0.65      -12.07     12.07 o 
  -3  11  13        0.00       13.61     12.04 o 
  -2  11  13        0.54      -13.29     13.29 o 
  -1  11  13        0.19       11.91     14.00 o 
   0  11  13        5.58        8.90     15.57 o 
   1  11  13       19.97       22.05     10.14 o 
   2  11  13       17.69       -4.25     21.74 o 
   3  11  13        0.44       -2.35     13.16 o 
  -2  12  13        2.95        2.72     13.87 o 
  -1  12  13       21.06       -3.45     24.19 o 
   0  12  13        1.24       -2.42     11.52 o 
   1  12  13        7.31       15.79     13.07 o 
  -8   0  14       31.14        3.63      8.14 o 
  -6   0  14       12.06       18.63      7.39 o 
  -4   0  14      344.01      208.24     35.66 o 
  -2   0  14        9.62        7.91      7.50 o 
   0   0  14       11.15       14.78     10.08 o 
   2   0  14       60.09       84.44     10.02 o 
   4   0  14      858.70      957.41     16.77 o 
   6   0  14        0.00       24.08     23.10 o 
  -8   1  14        8.97        4.76      7.69 o 
  -7   1  14       28.92        4.92      5.19 o 
  -6   1  14        5.07       -2.20      4.78 o 
  -5   1  14       21.65       24.43     15.59 o 
  -4   1  14       54.74       73.08     14.21 o 
  -3   1  14       19.73        6.67     14.55 o 
  -2   1  14      162.73      203.94     10.15 o 
  -1   1  14       21.10       34.05      5.64 o 
   0   1  14      372.44      429.03      9.63 o 
   1   1  14      116.72      127.99      8.25 o 
   2   1  14        0.17        3.47      6.04 o 
   3   1  14       24.57       30.04      5.15 o 
   4   1  14     1001.61      999.69     21.95 o 
   5   1  14        7.32       10.71      5.40 o 
   6   1  14       26.81       36.38     15.98 o 
   7   1  14        0.76       41.36     24.09 o 
  -8   2  14        0.90       -5.01     11.10 o 
  -7   2  14        0.84        4.61      8.55 o 
  -6   2  14        3.57        0.69     12.77 o 
  -5   2  14        5.72       -5.02     14.64 o 
  -4   2  14      165.29      177.99     20.03 o 
  -3   2  14        2.56       22.00     15.44 o 
  -2   2  14       51.19       44.98     19.00 o 
  -1   2  14       39.39       32.10     10.72 o 
   0   2  14       59.57       66.53     10.41 o 
   1   2  14       61.38       61.26      7.47 o 
   2   2  14       33.59       46.71      7.50 o 
   3   2  14        0.59       -0.01      5.30 o 
   4   2  14      402.44      438.59      9.10 o 
   5   2  14       41.89       46.20      8.65 o 
   6   2  14       17.22       29.75     14.71 o 
   7   2  14        0.46       -1.25     17.25 o 
  -8   3  14        2.62       14.05      7.33 o 
  -7   3  14        7.21       10.73     11.38 o 
  -6   3  14       19.50       16.40     14.26 o 
  -5   3  14       69.67       82.51     20.75 o 
  -4   3  14      355.56      369.48     25.31 o 
  -3   3  14       53.67       65.06     13.22 o 
  -2   3  14        3.83       19.73     13.70 o 
  -1   3  14       44.84       62.32      5.91 o 
   0   3  14      166.65      197.79     12.92 o 
   1   3  14      113.24      113.73      8.05 o 
   2   3  14       69.25       71.24     14.62 o 
   3   3  14      443.27      448.05      9.78 o 
   4   3  14       43.27       44.93      5.77 o 
   5   3  14       25.59       23.78      9.22 o 
   6   3  14       23.76       -0.03     15.57 o 
   7   3  14        0.97       12.08     15.59 o 
  -8   4  14        2.32        8.61     10.99 o 
  -7   4  14       15.23       28.01     34.40 o 
  -6   4  14       30.85       50.70     16.22 o 
  -5   4  14      182.36      172.58     18.30 o 
  -4   4  14      118.55      170.89     16.77 o 
  -3   4  14      201.34      235.11     19.33 o 
  -2   4  14       98.44      108.89     16.79 o 
  -1   4  14       46.16       49.02      7.43 o 
   0   4  14      189.50      207.15      9.89 o 
   1   4  14        3.54        1.57      8.04 o 
   2   4  14      187.04      221.78     10.34 o 
   3   4  14       10.75       11.74      7.85 o 
   4   4  14        3.72        4.04      4.87 o 
   5   4  14       57.81       37.60      9.43 o 
   6   4  14        0.33       13.16     16.24 o 
   7   4  14       21.74      134.91     44.97 o 
  -8   5  14        3.46      -13.43     18.18 o 
  -7   5  14       21.68       53.33     34.90 o 
  -6   5  14        3.14       14.89     17.98 o 
  -5   5  14      170.06      202.62     25.68 o 
  -4   5  14        2.60       -2.85     16.02 o 
  -3   5  14       22.28       23.19     15.75 o 
  -2   5  14        5.57       11.62      7.75 o 
  -1   5  14       79.51       75.89      8.36 o 
   0   5  14        2.39        2.35      8.24 o 
   1   5  14        9.82        3.12      7.77 o 
   2   5  14       27.34       18.31      8.95 o 
   3   5  14       67.66       72.05      9.52 o 
   4   5  14        0.24       -1.21      7.77 o 
   5   5  14        0.02       21.05     22.00 o 
   6   5  14       41.91       35.20     13.83 o 
  -7   6  14        2.68      -15.11     22.93 o 
  -6   6  14        5.34      -11.21     13.59 o 
  -5   6  14        0.11        3.62     12.94 o 
  -4   6  14        0.94       13.36     15.04 o 
  -3   6  14        6.73        2.32     10.90 o 
  -2   6  14       79.88       80.56     15.84 o 
  -1   6  14        7.44        5.16      5.98 o 
   0   6  14       24.09       31.83     10.13 o 
   1   6  14      408.12      426.74     21.17 o 
   2   6  14      992.03      948.10     24.80 o 
   3   6  14        2.67        2.30      6.81 o 
   4   6  14        0.03       -1.60      7.66 o 
   5   6  14        0.13        4.18      7.58 o 
   6   6  14       17.43        6.14      8.69 o 
  -7   7  14        3.83       -9.24     28.51 o 
  -6   7  14       47.35       67.62     17.39 o 
  -5   7  14       42.60       48.88     28.26 o 
  -4   7  14       27.69       44.12     12.09 o 
  -3   7  14        6.35       20.28      7.29 o 
  -2   7  14       98.46       87.40     12.42 o 
  -1   7  14      126.10      111.56     14.25 o 
   0   7  14       92.94       59.57     10.67 o 
   1   7  14        5.27       14.55      7.75 o 
   2   7  14        0.45       -6.89      8.57 o 
   3   7  14       18.24       26.92      6.58 o 
   4   7  14        3.23       -6.97      8.34 o 
   5   7  14        0.15       14.11     16.35 o 
   6   7  14        5.62       11.73     10.87 o 
  -6   8  14       35.83       49.96     18.84 o 
  -5   8  14        7.32        7.25      7.43 o 
  -4   8  14        7.84       19.71      6.43 o 
  -3   8  14       21.31       19.85     11.47 o 
  -2   8  14       27.01       33.53     11.18 o 
  -1   8  14        2.41       -3.33     12.15 o 
   0   8  14       48.14       43.79     13.00 o 
   1   8  14       17.19       16.96      9.77 o 
   2   8  14        1.82        5.95      8.20 o 
   3   8  14       24.39       31.22      8.80 o 
   4   8  14        0.76       26.36      7.74 o 
   5   8  14       17.76       39.51      8.40 o 
  -6   9  14        0.86       35.75     14.99 o 
  -5   9  14       35.13       49.65     14.92 o 
  -4   9  14       10.08       44.98     18.28 o 
  -3   9  14        3.23      -11.03     11.03 o 
  -2   9  14        1.99       -4.64     11.42 o 
  -1   9  14       41.59       45.01     13.08 o 
   0   9  14       36.64       36.20     11.34 o 
   1   9  14       43.11       41.46      9.19 o 
   2   9  14       12.81       11.33     10.30 o 
   3   9  14        2.37        1.82     10.37 o 
   4   9  14        0.65       14.10     12.02 o 
  -5  10  14        0.20       10.87     20.87 o 
  -4  10  14        1.70        4.02     12.23 o 
  -3  10  14        5.85       16.93     15.43 o 
  -2  10  14       10.68       27.93     14.07 o 
  -1  10  14       49.74       78.00     16.21 o 
   0  10  14       27.56       36.29     10.58 o 
   1  10  14       61.74       42.40     10.24 o 
   2  10  14       37.63       25.07     10.17 o 
   3  10  14       29.13       28.19     13.74 o 
  -3  11  14        0.23        0.35     25.39 o 
  -2  11  14        2.45        3.97     13.12 o 
  -1  11  14        0.41       42.50     15.28 o 
   0  11  14        9.52        7.72     12.24 o 
   1  11  14        0.67        9.64     12.07 o 
   2  11  14       16.19       31.95     13.34 o 
  -1  12  14        0.15       11.45     21.31 o 
  -7   0  15        0.84        6.12      8.93 o 
  -5   0  15       44.11       73.59     25.19 o 
  -3   0  15     1165.48      901.68    110.02 o 
  -1   0  15      149.83      156.36     28.64 o 
   1   0  15      252.14      267.24     15.31 o 
   3   0  15      198.02      201.45     12.74 o 
   5   0  15       43.19       56.94     19.68 o 
   7   0  15        0.71        2.46     41.53 o 
  -8   1  15        1.97       41.36     13.19 o 
  -7   1  15        1.40       12.09      4.89 o 
  -6   1  15       25.39       29.59      9.97 o 
  -5   1  15        0.05       15.72      7.54 o 
  -4   1  15       23.08       28.07     14.00 o 
  -3   1  15      172.27      123.76     11.46 o 
  -2   1  15        6.71       13.30      7.83 o 
  -1   1  15        2.60        0.33      5.69 o 
   0   1  15      327.25      337.23     10.06 o 
   1   1  15        5.11       15.58      8.85 o 
   2   1  15       18.55       15.71      5.94 o 
   3   1  15      477.82      520.59     11.21 o 
   4   1  15        6.08        8.49      5.38 o 
   5   1  15       76.46       74.89      7.74 o 
   6   1  15       15.87       33.34     18.52 o 
   7   1  15        2.92       17.29     23.33 o 
  -8   2  15        1.05       18.42      8.97 o 
  -7   2  15        8.59        8.73      8.91 o 
  -6   2  15       11.72        6.21      6.75 o 
  -5   2  15        8.28        5.89     15.54 o 
  -4   2  15      126.38      162.38     16.47 o 
  -3   2  15        5.42       33.21     14.35 o 
  -2   2  15        1.34        8.47     10.88 o 
  -1   2  15        2.61       13.69      8.05 o 
   0   2  15      709.97      773.69     13.43 o 
   1   2  15      204.02      180.20     11.34 o 
   2   2  15      247.24      274.45      8.90 o 
   3   2  15       24.90       26.63      5.71 o 
   4   2  15      103.94       90.53     10.08 o 
   5   2  15       86.12       68.22     11.81 o 
   6   2  15       24.17        7.33     19.91 o 
   7   2  15        0.42        3.34     23.43 o 
  -8   3  15       16.27       27.03      6.75 o 
  -7   3  15       15.96       27.02     12.77 o 
  -6   3  15       52.11       43.87     16.16 o 
  -5   3  15       29.20       37.14     19.91 o 
  -4   3  15       30.08       53.12     16.46 o 
  -3   3  15       61.53       99.20     16.49 o 
  -2   3  15       31.51       43.30     13.57 o 
  -1   3  15       65.05       75.98      7.07 o 
   0   3  15        1.84       10.42      7.82 o 
   1   3  15        0.26       -2.73     10.47 o 
   2   3  15      132.88      142.69      9.21 o 
   3   3  15     1156.82     1160.04     13.72 o 
   4   3  15        8.88       17.22      5.04 o 
   5   3  15        0.23       -4.75     11.53 o 
   6   3  15       13.58       20.56     17.79 o 
   7   3  15        0.00      -13.66     22.01 o 
  -8   4  15        3.77       10.28      9.31 o 
  -7   4  15        4.23      -26.54     36.61 o 
  -6   4  15        0.29       21.27     22.85 o 
  -5   4  15      257.23      312.71     25.37 o 
  -4   4  15       91.22       78.67     16.25 o 
  -3   4  15       13.87       36.89     20.21 o 
  -2   4  15        5.88       20.09     14.89 o 
  -1   4  15      223.14      234.31      9.54 o 
   0   4  15       17.45       26.70      7.55 o 
   1   4  15       33.66       51.61      7.99 o 
   2   4  15       94.61      114.64      8.18 o 
   3   4  15      449.11      438.82     12.92 o 
   4   4  15       38.20       40.63      6.29 o 
   5   4  15        0.10       10.85      8.66 o 
   6   4  15        4.46       13.89     12.65 o 
  -7   5  15        9.27       35.39     35.88 o 
  -6   5  15        4.54      -13.88     18.23 o 
  -5   5  15      167.92      178.47     27.29 o 
  -4   5  15       17.21       22.64     17.40 o 
  -3   5  15        3.98        2.47     19.27 o 
  -2   5  15        0.47        6.75      9.51 o 
  -1   5  15       23.27       25.49     10.41 o 
   0   5  15       21.53       13.44      7.38 o 
   1   5  15        9.16       13.36      8.22 o 
   2   5  15       31.68       33.56     11.93 o 
   3   5  15       97.79       98.46     10.86 o 
   4   5  15       12.04        2.35      5.31 o 
   5   5  15        5.11        1.39      3.99 o 
   6   5  15        1.34       -6.18      7.22 o 
  -7   6  15        0.24       24.67     23.62 o 
  -6   6  15        8.38       26.71     39.07 o 
  -5   6  15        1.37        7.71     16.18 o 
  -4   6  15        0.06       14.08     18.88 o 
  -3   6  15       11.36       -5.50     14.96 o 
  -2   6  15       31.93       32.67     10.93 o 
  -1   6  15       15.28       20.38      7.96 o 
   0   6  15        8.68        1.06      7.83 o 
   1   6  15      506.58      502.22     15.17 o 
   2   6  15       34.65       30.70      8.52 o 
   3   6  15       17.23       20.87      8.80 o 
   4   6  15       29.30       16.24      6.96 o 
   5   6  15       28.44       33.57      8.18 o 
   6   6  15       28.04       35.12     12.73 o 
  -7   7  15       12.94       26.25     19.26 o 
  -6   7  15        0.24        8.65     20.34 o 
  -5   7  15        0.01       -5.58     13.97 o 
  -4   7  15        8.78       28.48     15.71 o 
  -3   7  15        0.71       -5.05      5.05 o 
  -2   7  15       25.55       27.27     11.48 o 
  -1   7  15       36.15       23.72     11.92 o 
   0   7  15        1.91        6.87      7.94 o 
   1   7  15      262.71      292.79     14.79 o 
   2   7  15       28.81       15.24      7.43 o 
   3   7  15        1.80       -1.42     10.34 o 
   4   7  15        0.01       -4.14      8.96 o 
   5   7  15       11.33       19.46     10.90 o 
  -6   8  15        4.83       10.39     16.89 o 
  -5   8  15        3.61      -10.42     15.92 o 
  -4   8  15        1.47        3.42     12.95 o 
  -3   8  15        5.82        4.27      5.40 o 
  -2   8  15       10.46       14.78     11.25 o 
  -1   8  15       74.14       63.17     14.72 o 
   0   8  15       69.57       78.26     11.54 o 
   1   8  15       23.99       22.95      8.43 o 
   2   8  15       11.49       10.02      8.95 o 
   3   8  15        8.11       11.16      8.32 o 
   4   8  15       33.82       33.60      9.54 o 
   5   8  15        3.51       11.16     13.53 o 
  -5   9  15        2.11       -8.94     21.21 o 
  -4   9  15       13.65       13.10     17.12 o 
  -3   9  15        5.65       21.54     23.69 o 
  -2   9  15        7.03       19.34     11.99 o 
  -1   9  15       83.39       75.08     15.08 o 
   0   9  15        4.55       -5.08     14.75 o 
   1   9  15        6.15        5.02      8.91 o 
   2   9  15        0.18       -5.86      9.69 o 
   3   9  15        6.53       27.24     10.89 o 
   4   9  15        1.35       14.60      9.82 o 
  -4  10  15        4.17      -13.29     14.18 o 
  -3  10  15        3.07       13.52     19.37 o 
  -2  10  15        2.35       -1.78     15.25 o 
  -1  10  15        0.60        8.79     12.83 o 
   0  10  15        0.24       -2.58     11.99 o 
   1  10  15        2.15       -2.94     10.64 o 
   2  10  15       55.67       38.95     11.26 o 
   3  10  15       52.91       68.93     14.16 o 
  -3  11  15       14.18       26.91     16.19 o 
  -2  11  15        2.43       19.33     16.68 o 
  -1  11  15        0.19      -14.06     17.70 o 
   0  11  15       10.35       32.20     12.76 o 
   1  11  15        1.43        5.98     11.94 o 
   2  11  15        9.72       19.09     16.42 o 
  -6   0  16       41.02       37.53     15.71 o 
  -4   0  16      641.49      666.55     49.09 o 
  -2   0  16       82.82       80.09     10.10 o 
   0   0  16     1056.66     1104.79     49.39 o 
   2   0  16      118.00      129.69     11.14 o 
   4   0  16     1817.71     1966.95     24.08 o 
   6   0  16        7.13       23.10     23.34 o 
  -8   1  16        9.72      -19.66     19.66 o 
  -7   1  16        7.78        6.06     14.48 o 
  -6   1  16       21.23       19.63     10.61 o 
  -5   1  16      135.31       94.89     11.24 o 
  -4   1  16      696.44      689.63     23.53 o 
  -3   1  16       81.87       60.61     11.25 o 
  -2   1  16        1.13        9.41      7.61 o 
  -1   1  16       19.29       24.01      7.15 o 
   0   1  16        0.84       -1.04      5.27 o 
   1   1  16        2.91        3.63      6.48 o 
   2   1  16       31.13       38.45      6.89 o 
   3   1  16      212.31      227.27     12.68 o 
   4   1  16       85.41       99.15      6.45 o 
   5   1  16       12.36       24.26      4.77 o 
   6   1  16        2.91        2.18     15.81 o 
   7   1  16       10.31        6.83     23.58 o 
  -8   2  16        0.04       21.96     15.35 o 
  -7   2  16        1.58       13.29      9.16 o 
  -6   2  16        3.57        1.27      6.52 o 
  -5   2  16       10.87       27.97     17.34 o 
  -4   2  16      212.99      217.76     16.58 o 
  -3   2  16        3.35       13.24     12.52 o 
  -2   2  16       45.14       54.76      8.03 o 
  -1   2  16       65.24       88.21      9.14 o 
   0   2  16       61.40       52.27      8.79 o 
   1   2  16       25.85       19.75      8.39 o 
   2   2  16       12.64       16.32      8.59 o 
   3   2  16       17.92       23.48      6.78 o 
   4   2  16        3.35        2.15      5.36 o 
   5   2  16      118.86      100.43     20.18 o 
   6   2  16       22.76        8.38     15.71 o 
  -8   3  16        3.49        7.30      6.73 o 
  -7   3  16       15.54       14.87     13.93 o 
  -6   3  16       63.80       53.01     16.35 o 
  -5   3  16        4.23      -20.89     26.29 o 
  -4   3  16      104.55      103.71     18.26 o 
  -3   3  16       16.43       32.93     15.92 o 
  -2   3  16        2.94        1.81      8.87 o 
  -1   3  16      153.12      151.58      7.99 o 
   0   3  16       38.29       26.99      8.14 o 
   1   3  16        0.18       -1.40      6.48 o 
   2   3  16      285.25      296.48      9.37 o 
   3   3  16      523.02      557.32     11.76 o 
   4   3  16       11.11       22.59      6.52 o 
   5   3  16        0.01        0.40      9.28 o 
   6   3  16        3.24        7.19     31.33 o 
  -7   4  16        3.06        4.67     39.81 o 
  -6   4  16        6.90        1.88     15.70 o 
  -5   4  16      278.24      288.91     42.29 o 
  -4   4  16       29.37       22.07     20.04 o 
  -3   4  16        0.42        6.43     12.51 o 
  -2   4  16       26.39       23.60     13.15 o 
  -1   4  16        2.90        8.38      8.52 o 
   0   4  16      192.26      195.87     11.43 o 
   1   4  16       13.00       24.61      7.23 o 
   2   4  16      154.52      161.05     10.64 o 
   3   4  16       12.17       10.03      6.84 o 
   4   4  16       22.30       21.24      5.44 o 
   5   4  16       25.80       34.21      7.53 o 
   6   4  16       13.15       28.51     38.83 o 
  -7   5  16        3.32       68.56     37.11 o 
  -6   5  16        2.28       37.49     24.20 o 
  -5   5  16       39.23       19.44     20.42 o 
  -4   5  16       15.92       30.56     15.17 o 
  -3   5  16       54.29       81.35     18.16 o 
  -2   5  16        1.88       -8.76     16.14 o 
  -1   5  16       19.45       25.89      6.93 o 
   0   5  16      106.11      105.80      8.23 o 
   1   5  16       75.62       74.62      8.89 o 
   2   5  16        8.95       11.88      9.39 o 
   3   5  16        0.02       -2.22      6.08 o 
   4   5  16        4.21        2.47      5.31 o 
   5   5  16       29.52       38.72      8.75 o 
   6   5  16       19.67       21.27     11.50 o 
  -7   6  16        2.24       21.52     18.79 o 
  -6   6  16       12.86       58.11     17.60 o 
  -5   6  16       19.57       14.77     22.24 o 
  -4   6  16       15.37       18.51     19.63 o 
  -3   6  16       34.26       36.14     16.91 o 
  -2   6  16       22.35       11.80      5.32 o 
  -1   6  16       50.60       27.74      8.36 o 
   0   6  16       32.22       23.45     10.48 o 
   1   6  16       40.87       22.83     10.21 o 
   2   6  16        0.15       -1.69      9.46 o 
   3   6  16       21.78       16.15      7.62 o 
   4   6  16       51.81       56.57     10.31 o 
   5   6  16       25.79       37.51     11.45 o 
  -6   7  16        0.20       21.12     24.56 o 
  -5   7  16        0.81       -6.09     17.31 o 
  -4   7  16        0.23       40.94     20.33 o 
  -3   7  16       31.46       20.75     19.83 o 
  -2   7  16       41.96       28.09      7.06 o 
  -1   7  16       57.00       73.44     10.03 o 
   0   7  16        3.02       -6.93      8.20 o 
   1   7  16       27.73       20.73      8.37 o 
   2   7  16        1.12       -0.10      9.41 o 
   3   7  16        1.68        9.29     10.99 o 
   4   7  16       20.54        7.68      9.44 o 
   5   7  16       15.39       27.79     13.12 o 
  -6   8  16       10.57        6.43     26.59 o 
  -5   8  16        3.71       -3.59     16.28 o 
  -4   8  16       23.45       14.36     20.61 o 
  -3   8  16        8.62       -2.05     11.26 o 
  -2   8  16       11.79       31.27     11.72 o 
  -1   8  16       10.62        9.00      7.15 o 
   0   8  16      133.64       98.84      9.25 o 
   1   8  16        2.84       -2.32      9.03 o 
   2   8  16        0.02       -0.76      8.32 o 
   3   8  16        0.00       -2.22      9.11 o 
   4   8  16        4.80        5.54     13.06 o 
  -5   9  16        4.19       24.67     21.45 o 
  -4   9  16        2.99       35.60     14.46 o 
  -3   9  16       23.85       26.70      9.42 o 
  -2   9  16        1.32        9.49     22.28 o 
  -1   9  16       38.73       43.33     14.56 o 
   0   9  16       52.32       47.82     15.44 o 
   1   9  16        2.12       12.99      8.64 o 
   2   9  16        5.46       -5.40      9.89 o 
   3   9  16        3.28       11.39     15.79 o 
  -4  10  16        2.95       10.52     12.34 o 
  -3  10  16        0.02       16.94     18.80 o 
  -2  10  16        3.47       34.79     13.27 o 
  -1  10  16        0.03        1.24     15.25 o 
   0  10  16       39.91       39.06     11.03 o 
   1  10  16        0.05       12.91     18.96 o 
   2  10  16       16.22       -2.06     12.38 o 
  -2  11  16        0.83       -2.07     19.72 o 
  -1  11  16        9.20       -9.39     18.54 o 
   0  11  16       14.95        8.38     17.32 o 
   1  11  16       14.64       28.09     15.81 o 
  -3   0  17       46.52       21.10     26.36 o 
  -1   0  17        1.22       -4.42      9.99 o 
   1   0  17        0.03       10.27      8.61 o 
   3   0  17       71.59       73.68      8.48 o 
   5   0  17        0.96        0.70      3.94 o 
  -8   1  17       12.31       30.95     28.73 o 
  -7   1  17        0.07       10.62     10.07 o 
  -6   1  17       35.87       16.69      6.55 o 
  -5   1  17       18.64        4.44      6.64 o 
  -4   1  17      792.43      829.98     46.64 o 
  -3   1  17      234.95      254.89     22.00 o 
  -2   1  17       38.45       32.30      9.44 o 
  -1   1  17      119.29      163.88     12.33 o 
   0   1  17        5.84        5.43      6.74 o 
   1   1  17       82.02       87.14      9.45 o 
   2   1  17        2.24        2.77      6.31 o 
   3   1  17       21.63       27.78      7.75 o 
   4   1  17       10.93       12.52      6.68 o 
   5   1  17       68.89       56.63      6.70 o 
   6   1  17       23.49       37.11     17.02 o 
  -8   2  17        0.41        8.84     13.02 o 
  -7   2  17        0.40       14.01      9.42 o 
  -6   2  17        0.40       -1.65      8.34 o 
  -5   2  17       50.72       60.54     19.15 o 
  -4   2  17      374.32      424.70     21.19 o 
  -3   2  17      224.75      209.07     24.13 o 
  -2   2  17        6.42        6.33      7.86 o 
  -1   2  17        1.72        4.88     10.90 o 
   0   2  17       20.01       26.19      8.81 o 
   1   2  17        6.14       10.23      8.80 o 
   2   2  17        7.16        9.08      6.79 o 
   3   2  17      140.07      152.49      8.84 o 
   4   2  17       54.89       59.09      8.81 o 
   5   2  17       20.28       14.44     10.95 o 
   6   2  17       46.47       70.16     18.49 o 
  -7   3  17        6.68       13.32     19.88 o 
  -6   3  17        3.92        5.36     13.62 o 
  -5   3  17        3.31       -7.52     15.57 o 
  -4   3  17       68.24       63.96     18.05 o 
  -3   3  17      182.05      231.89     31.96 o 
  -2   3  17      116.52      134.02     14.22 o 
  -1   3  17        0.07       -2.64      5.06 o 
   0   3  17       73.56       90.97      9.59 o 
   1   3  17       10.67       28.41      8.23 o 
   2   3  17      169.48      186.36      8.22 o 
   3   3  17      275.25      273.54      9.35 o 
   4   3  17       71.89       74.23     11.75 o 
   5   3  17       25.49       45.10     22.15 o 
   6   3  17       13.15       19.49     17.33 o 
  -7   4  17        6.19       41.92     22.08 o 
  -6   4  17       16.80       57.01     19.90 o 
  -5   4  17       35.74       12.53     28.02 o 
  -4   4  17        0.56       12.12     15.85 o 
  -3   4  17       42.54       46.14     13.86 o 
  -2   4  17       28.53       13.43      9.97 o 
  -1   4  17       41.25       11.11      6.66 o 
   0   4  17       32.07       21.06      8.12 o 
   1   4  17      240.40      239.52     12.37 o 
   2   4  17      130.80      143.35      9.19 o 
   3   4  17        2.25       10.20      7.42 o 
   4   4  17       57.45       59.65      6.80 o 
   5   4  17        6.47       17.16     11.28 o 
   6   4  17        5.93       21.27     51.24 o 
  -7   5  17        4.05       38.78     27.15 o 
  -6   5  17       13.59       32.24     28.63 o 
  -5   5  17        0.19       56.27     27.52 o 
  -4   5  17        2.75      -11.35     30.84 o 
  -3   5  17        9.85        6.29     15.26 o 
  -2   5  17       52.90       60.55     15.43 o 
  -1   5  17        0.43        9.29      7.12 o 
   0   5  17       79.38       90.24      9.02 o 
   1   5  17        0.91       -7.70      7.76 o 
   2   5  17       81.48       77.15     10.91 o 
   3   5  17      141.20      136.28     10.16 o 
   4   5  17       15.33       15.62      6.06 o 
   5   5  17        0.00        4.76     18.17 o 
  -6   6  17        0.67       -0.05     24.70 o 
  -5   6  17       11.74       15.89     17.18 o 
  -4   6  17       16.82       32.42     18.09 o 
  -3   6  17        0.00       -3.28     19.28 o 
  -2   6  17       20.77        4.98      9.97 o 
  -1   6  17        1.11       -4.14      7.11 o 
   0   6  17       86.66      102.70      9.60 o 
   1   6  17       35.19       23.99      8.15 o 
   2   6  17        2.44       11.88     10.88 o 
   3   6  17        1.09       -0.15      7.98 o 
   4   6  17        2.31       16.37      7.32 o 
   5   6  17       45.41       20.21     16.47 o 
  -6   7  17        0.52        2.31     20.02 o 
  -5   7  17       10.24       -4.72     17.60 o 
  -4   7  17        3.31       22.32     15.02 o 
  -3   7  17        2.18      -16.47     16.47 o 
  -2   7  17        2.07       -3.31      9.65 o 
  -1   7  17       46.11       34.26      9.37 o 
   0   7  17        6.52        8.91     13.76 o 
   1   7  17        0.15       -2.94      9.34 o 
   2   7  17        6.94       -9.28      9.28 o 
   3   7  17       27.16       29.17      8.16 o 
   4   7  17        7.77       23.67      9.38 o 
  -5   8  17        9.91       11.93     15.20 o 
  -4   8  17        3.40        4.82     16.72 o 
  -3   8  17       31.81       59.26     16.19 o 
  -2   8  17       37.77       42.42     12.62 o 
  -1   8  17       62.33       35.31     12.45 o 
   0   8  17        9.68       12.28      8.18 o 
   1   8  17        3.44       -7.39      8.04 o 
   2   8  17        6.35       -7.90      9.42 o 
   3   8  17        4.13        4.58      8.90 o 
   4   8  17       23.09       27.42      9.71 o 
  -4   9  17        0.02       16.24     12.10 o 
  -3   9  17       21.53        5.59     18.21 o 
  -2   9  17        1.43       16.67     10.56 o 
  -1   9  17       54.46       65.04     12.65 o 
   0   9  17        0.59       22.43      9.21 o 
   1   9  17        9.22       20.86      8.27 o 
   2   9  17        1.25       -9.47      9.47 o 
   3   9  17        1.35       15.43      9.96 o 
  -3  10  17        2.79       -7.94     12.24 o 
  -2  10  17        1.15        3.68     16.11 o 
  -1  10  17        7.06      -12.59     12.59 o 
   0  10  17        0.10       31.00     14.36 o 
   1  10  17       23.88       29.13     11.21 o 
   2  10  17        3.58        8.42     15.54 o 
  -6   0  18       25.01       47.97     18.48 o 
  -4   0  18        0.00       -6.04     16.76 o 
  -2   0  18      169.16      154.43     35.03 o 
   0   0  18        9.57        6.47      8.79 o 
   2   0  18       65.37       81.85      9.13 o 
   4   0  18      869.99      914.43     27.99 o 
   6   0  18        3.43       60.20     41.04 o 
  -7   1  18        6.34       11.06     23.59 o 
  -6   1  18        1.73       -4.48      7.83 o 
  -5   1  18        1.12        4.66      3.38 o 
  -4   1  18      275.88      309.61     20.18 o 
  -3   1  18      262.56      237.00     22.17 o 
  -2   1  18       60.90       55.25      7.37 o 
  -1   1  18       19.86       23.85      7.75 o 
   0   1  18       12.55       25.51      9.24 o 
   1   1  18       15.17       21.10      7.47 o 
   2   1  18       37.63       49.31     10.87 o 
   3   1  18       88.53       84.31      8.17 o 
   4   1  18       12.78       15.37      8.12 o 
   5   1  18       26.92       22.97      6.85 o 
   6   1  18        5.31       42.58     17.38 o 
  -7   2  18       23.04       30.70     15.53 o 
  -6   2  18        1.89        1.04      8.25 o 
  -5   2  18       20.62       18.85     16.42 o 
  -4   2  18        0.00        0.11      6.28 o 
  -3   2  18      216.63      237.23     16.50 o 
  -2   2  18       10.41       21.74     11.80 o 
  -1   2  18        1.75       19.07      7.91 o 
   0   2  18        0.20       15.43      8.79 o 
   1   2  18       21.49       34.84      9.69 o 
   2   2  18       24.21       35.98      8.68 o 
   3   2  18       36.43       43.88      9.99 o 
   4   2  18       18.45       19.74      6.57 o 
   5   2  18        8.94       11.08      9.07 o 
   6   2  18        4.52        6.84     21.90 o 
  -7   3  18        3.22       24.27     17.15 o 
  -6   3  18       18.59       40.40     26.90 o 
  -5   3  18       50.08       43.83     18.17 o 
  -4   3  18        5.54       21.37     15.93 o 
  -3   3  18        0.04       12.70     24.75 o 
  -2   3  18       63.41       53.90     13.29 o 
  -1   3  18       71.66       53.17     10.63 o 
   0   3  18       51.69       49.52      8.33 o 
   1   3  18       30.25       27.98      6.37 o 
   2   3  18      152.31      192.90     12.93 o 
   3   3  18        1.32        2.88      7.13 o 
   4   3  18       11.13       16.78      5.99 o 
   5   3  18       28.28       24.40     19.59 o 
   6   3  18       11.71      -16.47     21.13 o 
  -7   4  18        3.88       13.40     16.00 o 
  -6   4  18       11.17       14.56     18.18 o 
  -5   4  18       16.01        8.89     20.96 o 
  -4   4  18        1.03        0.87     15.68 o 
  -3   4  18       12.53       -0.12     17.62 o 
  -2   4  18      154.51      175.42     11.64 o 
  -1   4  18        5.73       10.27      7.61 o 
   0   4  18       60.29       66.84      9.04 o 
   1   4  18        8.98        8.11      8.27 o 
   2   4  18      120.51      109.67      8.86 o 
   3   4  18       16.94       13.43      6.43 o 
   4   4  18        6.47        5.12      5.02 o 
   5   4  18        0.01       -2.03     16.14 o 
  -7   5  18        5.05        2.38     19.62 o 
  -6   5  18        0.89        1.47     25.31 o 
  -5   5  18       14.78        8.11     26.54 o 
  -4   5  18       15.86       17.83     16.83 o 
  -3   5  18        0.61       -7.81     15.95 o 
  -2   5  18      137.89      107.35     16.51 o 
  -1   5  18       11.28       18.23      7.69 o 
   0   5  18        2.96        0.04      9.41 o 
   1   5  18       30.15       29.15      7.87 o 
   2   5  18       40.04       53.55     12.61 o 
   3   5  18        8.53        5.20      8.22 o 
   4   5  18       14.17       23.32      7.49 o 
   5   5  18       17.00       40.09     24.76 o 
  -6   6  18       49.63       42.76     27.52 o 
  -5   6  18       32.44      102.48     28.75 o 
  -4   6  18        0.02       22.12     14.98 o 
  -3   6  18       15.95       13.78     14.21 o 
  -2   6  18        6.82        1.72     15.73 o 
  -1   6  18       11.05       21.48     10.43 o 
   0   6  18        0.03        0.60      9.13 o 
   1   6  18        7.81        4.01      7.77 o 
   2   6  18        0.96        3.38      7.67 o 
   3   6  18        4.18        7.65     10.35 o 
   4   6  18        0.42        9.49     10.46 o 
   5   6  18        9.26       22.58     11.09 o 
  -6   7  18        3.13      -21.92     21.92 o 
  -5   7  18        0.00        7.12     17.73 o 
  -4   7  18        5.32       42.74     15.58 o 
  -3   7  18        0.13        6.80     18.15 o 
  -2   7  18       17.48       12.13      8.12 o 
  -1   7  18       15.18       16.97      8.38 o 
   0   7  18        3.84       -7.84      8.88 o 
   1   7  18        0.06        3.11      7.58 o 
   2   7  18       12.65       -1.87      9.83 o 
   3   7  18       23.44        6.94     11.31 o 
   4   7  18        1.58        4.73      9.69 o 
  -5   8  18        0.27       10.96     15.62 o 
  -4   8  18        1.14       24.06     15.94 o 
  -3   8  18       17.68       -0.97     16.91 o 
  -2   8  18      106.97       72.97     31.96 o 
  -1   8  18        3.66        1.38      7.77 o 
   0   8  18        2.92       -4.00     11.76 o 
   1   8  18        0.26        6.93      8.98 o 
   2   8  18        1.02       -2.55      9.40 o 
   3   8  18        4.28       23.10      9.00 o 
  -4   9  18        7.00       -1.51     19.01 o 
  -3   9  18        6.18       31.08     13.01 o 
  -2   9  18       44.39       33.79     13.04 o 
  -1   9  18       13.77       20.45      9.28 o 
   0   9  18       55.32       56.47      9.68 o 
   1   9  18        0.05       -8.73     12.44 o 
   2   9  18        0.14       27.14     15.69 o 
  -2  10  18        1.96       -2.89     24.01 o 
  -1  10  18        0.10       -5.93     10.72 o 
   0  10  18        0.06       14.40     13.92 o 
   1  10  18        3.29       26.57      9.05 o 
  -5   0  19        7.97       59.71     30.72 o 
  -3   0  19      221.89      294.16     21.87 o 
  -1   0  19       61.65       75.41     28.86 o 
   1   0  19       84.49       80.64     10.56 o 
   3   0  19      393.86      438.43     14.02 o 
   5   0  19        1.96      -25.80     34.40 o 
  -7   1  19        0.55       28.01     25.31 o 
  -6   1  19        6.00       40.69     32.19 o 
  -5   1  19      122.80      169.84     23.68 o 
  -4   1  19       77.55       70.40     15.57 o 
  -3   1  19       53.62       43.93      7.40 o 
  -2   1  19       51.88       55.29      9.85 o 
  -1   1  19       15.76       17.85     10.55 o 
   0   1  19        3.15        5.25     10.45 o 
   1   1  19       25.28       22.12      7.17 o 
   2   1  19      248.99      286.21     11.33 o 
   3   1  19      553.16      556.11     12.34 o 
   4   1  19       63.34       46.53      6.65 o 
   5   1  19        7.95        9.54     29.03 o 
  -7   2  19        0.03       12.57     24.03 o 
  -6   2  19       32.13        2.72      7.71 o 
  -5   2  19        0.65       -6.69     16.73 o 
  -4   2  19       13.41       12.99      8.42 o 
  -3   2  19      247.26      291.57     18.31 o 
  -2   2  19      202.99      193.64     13.59 o 
  -1   2  19      113.63       91.65     18.12 o 
   0   2  19        3.64        6.93      7.01 o 
   1   2  19       19.18       24.16     10.77 o 
   2   2  19        0.02       -4.30      8.48 o 
   3   2  19      188.69      218.72     11.78 o 
   4   2  19       10.28        5.89      6.07 o 
   5   2  19       57.87       44.78     12.56 o 
  -7   3  19        0.00       12.94     24.23 o 
  -6   3  19        1.07       15.73     14.85 o 
  -5   3  19       25.80       38.73     20.52 o 
  -4   3  19        4.60        5.48     15.56 o 
  -3   3  19       26.05       14.47     10.36 o 
  -2   3  19       74.99       83.60      9.70 o 
  -1   3  19        0.59       -1.37      9.43 o 
   0   3  19        9.18        4.09      7.41 o 
   1   3  19       33.65       26.26      8.74 o 
   2   3  19       21.39       17.02      8.15 o 
   3   3  19       58.96       62.84     10.13 o 
   4   3  19        1.48        9.06      6.41 o 
   5   3  19       71.74       76.99     15.62 o 
  -7   4  19        0.91       15.20     64.01 o 
  -6   4  19        2.35       39.03     20.58 o 
  -5   4  19        2.70       16.40     41.53 o 
  -4   4  19        9.82       42.38     46.20 o 
  -3   4  19        4.62       -1.55     12.35 o 
  -2   4  19        3.11       11.44     12.66 o 
  -1   4  19        9.70        2.40      6.45 o 
   0   4  19        1.35       -9.31      9.31 o 
   1   4  19        0.05       -0.62      8.16 o 
   2   4  19      144.20      117.28      9.55 o 
   3   4  19        2.33       -6.80      6.80 o 
   4   4  19        4.03       14.52      7.82 o 
   5   4  19        2.92      -14.62     25.22 o 
  -6   5  19        7.57       50.13     29.49 o 
  -5   5  19        3.97      -12.04     27.77 o 
  -4   5  19        0.14       -9.99     31.82 o 
  -3   5  19       19.90       25.92     14.73 o 
  -2   5  19       21.57       33.56     10.37 o 
  -1   5  19       62.52       39.58      7.92 o 
   0   5  19        2.08        5.12      8.22 o 
   1   5  19        8.61       10.59      8.38 o 
   2   5  19        1.80        9.98      8.24 o 
   3   5  19        1.27        1.32      7.21 o 
   4   5  19        9.63        8.85      8.66 o 
   5   5  19        6.59        5.73      9.21 o 
  -6   6  19        0.01       10.32     26.54 o 
  -5   6  19        3.70       34.16     26.78 o 
  -4   6  19        0.13        7.12     21.09 o 
  -3   6  19        0.01       14.61     15.73 o 
  -2   6  19       53.33       32.12     11.59 o 
  -1   6  19      265.33      218.20     26.73 o 
   0   6  19        0.69       -0.36      7.76 o 
   1   6  19        1.01       -5.28      7.09 o 
   2   6  19        0.20        7.71      7.76 o 
   3   6  19        2.98        6.17      9.30 o 
   4   6  19       10.03       24.68      7.41 o 
  -5   7  19        0.34       27.30     14.38 o 
  -4   7  19        0.07       11.56     14.72 o 
  -3   7  19        2.23       27.64     14.76 o 
  -2   7  19       45.17       26.80     15.41 o 
  -1   7  19        4.89        8.00      7.39 o 
   0   7  19       47.23       25.71     12.03 o 
   1   7  19       13.17       29.96      8.44 o 
   2   7  19       13.99       -0.03     10.48 o 
   3   7  19        0.16       19.23     11.78 o 
  -4   8  19        1.10        1.53     13.86 o 
  -3   8  19        0.19       -2.98     14.18 o 
  -2   8  19       33.02       79.98     18.75 o 
  -1   8  19        0.65        4.86      8.40 o 
   0   8  19        0.63      -10.03     10.03 o 
   1   8  19        4.76       -9.36      9.36 o 
   2   8  19        0.38       -2.19      9.84 o 
   3   8  19       14.21       14.17     10.84 o 
  -3   9  19        1.20      -13.29     13.53 o 
  -2   9  19        0.05      -18.12     20.90 o 
  -1   9  19       29.98       31.12     12.69 o 
   0   9  19        1.41        7.84     15.24 o 
   1   9  19        0.03       23.72     11.31 o 
  -6   0  20       97.29      192.44     30.72 o 
  -4   0  20       95.21       68.87     19.72 o 
  -2   0  20        9.11       10.36     20.03 o 
   0   0  20       37.49       36.41     26.42 o 
   2   0  20      380.67      348.96     19.59 o 
   4   0  20        0.44       -9.22      9.22 o 
  -7   1  20        0.47       14.21     21.13 o 
  -6   1  20        3.24        1.47     23.10 o 
  -5   1  20       11.39        1.46     16.87 o 
  -4   1  20       21.36       33.05     15.52 o 
  -3   1  20       24.50       25.22      7.04 o 
  -2   1  20        2.78        4.34     17.80 o 
  -1   1  20       13.33        9.18     10.40 o 
   0   1  20       16.03       27.33     11.54 o 
   1   1  20        4.17        8.48      8.41 o 
   2   1  20       10.73       31.54      8.15 o 
   3   1  20      250.48      256.08     21.41 o 
   4   1  20       45.80       35.40      7.20 o 
   5   1  20        1.56        5.17     13.82 o 
  -7   2  20        0.39       29.31     19.45 o 
  -6   2  20        0.18       37.62     27.40 o 
  -5   2  20       58.65       25.97     21.76 o 
  -4   2  20       28.40       44.03     16.68 o 
  -3   2  20      220.20      177.54     24.16 o 
  -2   2  20      125.14       84.82     11.38 o 
  -1   2  20      104.49       87.32     11.57 o 
   0   2  20       12.56       35.82     14.13 o 
   1   2  20        2.40       -2.52      8.32 o 
   2   2  20        3.98        8.84      8.13 o 
   3   2  20        1.15        1.68      9.09 o 
   4   2  20        2.05       13.88     15.30 o 
   5   2  20       23.51       54.90     17.75 o 
  -6   3  20        0.10       -6.85     15.28 o 
  -5   3  20       77.26       59.02     24.67 o 
  -4   3  20        0.03        1.40      7.63 o 
  -3   3  20       12.10       10.41     14.83 o 
  -2   3  20       20.14        8.88     11.28 o 
  -1   3  20       14.99       22.29      8.74 o 
   0   3  20        1.47        3.96      8.87 o 
   1   3  20       15.07       30.92      7.58 o 
   2   3  20        0.12       -5.66      7.59 o 
   3   3  20        7.74       18.57      9.07 o 
   4   3  20       38.46       46.50     13.36 o 
   5   3  20       78.51      122.32     22.74 o 
  -6   4  20        0.35       23.59     29.73 o 
  -5   4  20       22.10       19.92     17.85 o 
  -4   4  20        2.09       -4.65     32.44 o 
  -3   4  20       12.06       23.98     13.03 o 
  -2   4  20       82.79       75.38     16.35 o 
  -1   4  20      113.65       96.75     15.41 o 
   0   4  20       18.53       15.04      7.58 o 
   1   4  20       14.88       23.49      7.52 o 
   2   4  20        8.31       12.05      8.11 o 
   3   4  20       10.90        0.61      7.65 o 
   4   4  20       17.40       16.08      5.84 o 
  -6   5  20        2.50       43.25     29.73 o 
  -5   5  20        7.10       -8.60     27.52 o 
  -4   5  20        8.65       27.23     17.65 o 
  -3   5  20        1.60        3.37     18.15 o 
  -2   5  20      117.86      103.30     18.02 o 
  -1   5  20       25.86       14.56      8.93 o 
   0   5  20        0.20       10.22      8.26 o 
   1   5  20        5.59        9.55      8.96 o 
   2   5  20       16.60       24.05      8.63 o 
   3   5  20        5.56        0.42      7.03 o 
   4   5  20        4.51        1.69      7.14 o 
  -5   6  20       18.30       38.60     50.75 o 
  -4   6  20        5.20        2.88     13.59 o 
  -3   6  20        0.93       29.56     18.15 o 
  -2   6  20        0.19        1.88     10.77 o 
  -1   6  20       31.53       27.73      7.96 o 
   0   6  20        4.78       18.57      9.13 o 
   1   6  20       49.67       40.06     10.71 o 
   2   6  20        0.44       -4.14     10.69 o 
   3   6  20        1.45       20.77     10.32 o 
   4   6  20        4.05        5.05      7.57 o 
  -5   7  20        7.67       53.56     18.55 o 
  -4   7  20        0.55        5.01     13.86 o 
  -3   7  20        2.44      -15.24     15.24 o 
  -2   7  20        2.23       19.81     13.85 o 
  -1   7  20      103.07       95.20     13.16 o 
   0   7  20        2.81       -1.50      7.77 o 
   1   7  20       10.96        8.07      8.54 o 
   2   7  20        0.04       16.68     10.56 o 
   3   7  20       32.76       28.81      9.78 o 
  -4   8  20        0.32       13.82     14.65 o 
  -3   8  20        8.41        3.81     15.08 o 
  -2   8  20        3.56       -3.89     13.16 o 
  -1   8  20       13.09        7.50      8.50 o 
   0   8  20        3.38       11.59     12.85 o 
   1   8  20       23.13       41.05     16.07 o 
   2   8  20       19.52       28.54      9.53 o 
  -2   9  20        0.19      -13.68     15.21 o 
  -1   9  20       10.12       29.25     23.73 o 
   0   9  20        4.78        4.85     13.25 o 
  -5   0  21       96.96       45.96     26.05 o 
  -3   0  21       19.89       50.87     23.10 o 
  -1   0  21       28.14       29.48      9.85 o 
   1   0  21       11.99       10.33     11.41 o 
   3   0  21       24.91       28.88     10.82 o 
   5   0  21        1.37       78.63     43.49 o 
  -6   1  21        6.04       57.26     26.54 o 
  -5   1  21        0.77      -28.01     28.01 o 
  -3   1  21        1.82        4.18     16.46 o 
  -2   1  21       15.31       -3.55      8.92 o 
  -1   1  21        6.47       -5.65      9.17 o 
   0   1  21       11.94       28.13     10.98 o 
   1   1  21        0.13        8.26     12.51 o 
   2   1  21       61.77       45.97      9.64 o 
   3   1  21        7.24       16.32      6.09 o 
   4   1  21       32.16       31.59     12.62 o 
  -6   2  21       16.92       32.25     26.42 o 
  -5   2  21       14.37       73.25     22.20 o 
  -4   2  21      125.27      118.22     48.79 o 
  -3   2  21       76.34       60.66     20.63 o 
  -2   2  21       22.88        3.38      7.44 o 
  -1   2  21       43.67       33.64      8.15 o 
   0   2  21       33.00       36.35     12.34 o 
   1   2  21        2.39        5.51      9.25 o 
   2   2  21       27.47       43.80      8.77 o 
   3   2  21        2.74       10.28      8.11 o 
   4   2  21       58.10       50.13     11.17 o 
  -6   3  21        9.42       32.43     21.90 o 
  -5   3  21        9.71       19.88      7.71 o 
  -4   3  21        3.44       -4.37      7.30 o 
  -3   3  21        7.24       17.35     10.56 o 
  -2   3  21       29.58       43.41     10.74 o 
  -1   3  21       49.43       79.70     11.99 o 
   0   3  21       73.66       58.70     10.72 o 
   1   3  21       10.39        3.92      8.42 o 
   2   3  21        2.45        0.90      6.89 o 
   3   3  21        8.71        3.81      9.09 o 
   4   3  21       34.02       19.86      8.45 o 
  -6   4  21        0.04       62.66     33.67 o 
  -5   4  21        4.28       -3.05     17.66 o 
  -4   4  21       11.85        5.46      8.86 o 
  -3   4  21        4.11       11.60     17.66 o 
  -2   4  21       50.25       63.53     21.00 o 
  -1   4  21       55.22       68.37     13.23 o 
   0   4  21       11.99        1.17      7.70 o 
   1   4  21       11.60       16.11      9.66 o 
   2   4  21       43.08       50.99      8.53 o 
   3   4  21        7.57       -0.64      9.54 o 
   4   4  21        1.18       17.70     14.01 o 
  -5   5  21        2.51       48.66     30.47 o 
  -4   5  21        0.66       31.64     19.54 o 
  -3   5  21        7.78       -7.65     10.69 o 
  -2   5  21        7.01       -0.46     11.11 o 
  -1   5  21       53.44       34.31     10.56 o 
   0   5  21        2.16        2.65      8.89 o 
   1   5  21        0.13       14.99      9.19 o 
   2   5  21        0.03       -6.67     10.71 o 
   3   5  21        0.64       -2.53      7.30 o 
  -5   6  21        0.30        8.31     18.30 o 
  -4   6  21        1.30       -0.16     34.89 o 
  -3   6  21        3.23       31.04     11.05 o 
  -2   6  21        3.02       25.26     12.27 o 
  -1   6  21       16.12       22.01      7.58 o 
   0   6  21        7.99        9.53      8.17 o 
   1   6  21        0.57        4.53      8.42 o 
   2   6  21       38.12       25.60      7.33 o 
   3   6  21        0.27       -7.89      7.89 o 
  -4   7  21        0.86       -0.51     14.04 o 
  -3   7  21       16.70       11.98     31.49 o 
  -2   7  21        0.00       35.36     11.76 o 
  -1   7  21       17.19       30.71     12.70 o 
   0   7  21       19.08       45.02      9.44 o 
   1   7  21        0.07        4.41      9.57 o 
   2   7  21        0.98        6.78      9.67 o 
  -3   8  21        7.52        1.48     14.41 o 
  -2   8  21        4.20       12.39     12.85 o 
  -1   8  21        5.16       19.43     12.42 o 
   0   8  21        0.06       -1.91      8.95 o 
   1   8  21        5.29       24.65     10.02 o 
  -2   0  22       79.22       55.35     20.40 o 
   0   0  22       22.82        7.78     15.10 o 
   2   0  22       14.34       21.90      9.49 o 
   4   0  22       98.46       85.02     25.37 o 
  -6   1  22        0.65       28.26     34.40 o 
  -5   1  22       12.06       36.86     22.98 o 
  -3   1  22       59.02       35.08     17.69 o 
  -2   1  22        5.65       -6.26      6.26 o 
  -1   1  22        2.70        8.14     10.71 o 
   0   1  22       21.16       33.58     15.44 o 
   1   1  22       94.64      102.85     11.59 o 
   2   1  22       25.49        9.57      7.88 o 
   3   1  22       62.70       47.31      9.44 o 
   4   1  22        0.24        3.48     10.24 o 
  -6   2  22        0.28        1.84     19.00 o 
  -5   2  22        0.88       19.65     24.25 o 
  -4   2  22        0.76       -8.57     12.33 o 
  -3   2  22        4.87       21.86     13.23 o 
  -2   2  22        1.99       -8.62      9.22 o 
  -1   2  22       21.67        9.59     10.80 o 
   0   2  22       29.87       34.89     14.86 o 
   1   2  22       24.79       37.83      7.88 o 
   2   2  22        0.03       -1.87     10.18 o 
   3   2  22       15.01       13.52      9.89 o 
   4   2  22       66.13       43.38     11.69 o 
  -5   3  22        0.00       24.22     21.90 o 
  -4   3  22        6.60        7.10      8.73 o 
  -3   3  22        0.79        5.56     20.69 o 
  -2   3  22        2.44       37.49     16.17 o 
  -1   3  22        3.02        0.41      9.92 o 
   0   3  22       11.09       -5.98      9.50 o 
   1   3  22        1.36       -2.14      9.25 o 
   2   3  22        0.12       -0.78     10.91 o 
   3   3  22        0.19        2.49      8.04 o 
   4   3  22       28.48       49.45     19.36 o 
  -5   4  22        0.00       -2.41      8.66 o 
  -4   4  22        0.27      -17.05     17.86 o 
  -3   4  22        7.14       39.13     11.72 o 
  -2   4  22       18.63        9.29     17.45 o 
  -1   4  22        0.00        2.19     10.87 o 
   0   4  22        5.72       -0.20      8.65 o 
   1   4  22        7.46        7.27     10.48 o 
   2   4  22       10.72        9.60     10.25 o 
   3   4  22       11.51        9.84      9.88 o 
  -5   5  22        0.01       -5.03     19.60 o 
  -4   5  22        0.15       15.64     10.32 o 
  -3   5  22       20.40       20.03     12.23 o 
  -2   5  22      121.57      104.79     11.95 o 
  -1   5  22        0.08       -7.46     10.93 o 
   0   5  22        1.67        0.54      7.56 o 
   1   5  22        3.05       27.64      8.14 o 
   2   5  22        2.58       -3.53      8.53 o 
   3   5  22       11.16       15.99      9.62 o 
  -4   6  22        4.02       11.03     22.36 o 
  -3   6  22        0.15        9.99     11.78 o 
  -2   6  22        1.16       -0.09      9.58 o 
  -1   6  22        0.56       -4.74     13.97 o 
   0   6  22        3.69       25.11      8.83 o 
   1   6  22        7.13       -4.08      7.79 o 
   2   6  22       15.13       10.69      9.69 o 
  -3   7  22       21.07       34.98     13.58 o 
  -2   7  22       45.36       41.83     28.66 o 
  -1   7  22        0.55       -2.15     14.67 o 
   0   7  22       33.02       24.09      9.29 o 
   1   7  22        3.46       -2.21     10.16 o 
  -5   0  23        2.69       -5.76     20.80 o 
  -3   0  23        4.42       66.84     31.45 o 
  -1   0  23       37.52       48.95      8.69 o 
   1   0  23      288.34      304.27     21.83 o 
   3   0  23        7.78       12.01     13.21 o 
  -5   1  23        0.16       16.76     21.13 o 
  -4   1  23       20.35       35.21     19.56 o 
  -3   1  23       59.09       29.22     16.45 o 
  -2   1  23        0.46      -11.53     11.53 o 
  -1   1  23        0.12       20.53     19.84 o 
   0   1  23        9.45       -8.94      9.01 o 
   1   1  23       18.18       15.35      9.06 o 
   2   1  23        1.08        7.13      7.25 o 
   3   1  23       20.35       27.21      9.62 o 
  -5   2  23        0.00        5.03     24.79 o 
  -4   2  23       13.08      114.41     29.53 o 
  -3   2  23        9.90        7.40      7.93 o 
  -2   2  23        0.43       11.37     10.00 o 
  -1   2  23        6.59        8.77     21.72 o 
   0   2  23        8.68       11.67     11.78 o 
   1   2  23       14.80       25.20      9.17 o 
   2   2  23       59.86       53.36      8.28 o 
   3   2  23        7.90        4.31      7.52 o 
  -5   3  23        8.63       50.87     27.43 o 
  -4   3  23       35.74       17.20     14.37 o 
  -3   3  23       12.42       36.86      8.49 o 
  -2   3  23        6.11       18.04     12.59 o 
  -1   3  23        5.52        5.00     12.17 o 
   0   3  23        0.20        2.33     11.40 o 
   1   3  23        2.20        2.29      8.08 o 
   2   3  23       14.29       13.91      7.77 o 
   3   3  23        0.97        4.72     11.05 o 
  -4   4  23        2.03       11.56     24.76 o 
  -3   4  23        3.91       11.58     24.51 o 
  -2   4  23       60.33       73.76     13.44 o 
  -1   4  23        1.69       16.04     13.15 o 
   0   4  23        8.37        3.35      7.56 o 
   1   4  23        8.58        6.41      7.93 o 
   2   4  23        4.63       -4.14      8.15 o 
   3   4  23        1.47       -8.46     11.44 o 
  -4   5  23       10.62       26.13     13.25 o 
  -3   5  23       23.31       48.02     15.71 o 
  -2   5  23       95.79       88.35     12.77 o 
  -1   5  23        0.02       -5.56     15.14 o 
   0   5  23        0.03       -8.43      9.36 o 
   1   5  23        2.23        3.52      8.69 o 
   2   5  23       14.84        9.96      8.52 o 
  -3   6  23        0.01        3.02     18.61 o 
  -2   6  23       10.53       28.26     13.50 o 
  -1   6  23        0.74       27.00     19.98 o 
   0   6  23        0.15       -2.08      6.67 o 
   1   6  23        5.94       18.28      8.87 o 
  -1   7  23        6.34        4.43     15.75 o 
  -4   0  24        0.03       22.11     20.87 o 
   0   0  24       12.51        1.11     22.98 o 
   2   0  24       60.96       59.63     21.55 o 
  -5   1  24        0.46       -1.20     20.93 o 
  -4   1  24        4.62       20.78     20.08 o 
  -3   1  24       13.37       41.28     45.22 o 
  -2   1  24        1.88        9.09     10.81 o 
  -1   1  24        8.38        7.59     22.06 o 
   0   1  24        4.14       18.79     11.10 o 
   1   1  24        3.24       -0.68     11.92 o 
   2   1  24        6.93       -2.00     12.41 o 
   3   1  24        0.44        8.21      8.42 o 
  -4   2  24        0.88      -12.34     22.71 o 
  -3   2  24        5.61       -5.16     30.23 o 
  -2   2  24        4.88        2.96     11.41 o 
  -1   2  24        6.34        7.31     12.03 o 
   0   2  24        1.14        5.18     10.36 o 
   1   2  24       11.09       45.07     11.76 o 
   2   2  24        0.16       13.11      8.14 o 
  -4   3  24        3.33       14.61     25.93 o 
  -3   3  24       73.85       46.63     21.30 o 
  -2   3  24       31.69       29.58     13.59 o 
  -1   3  24       14.96       19.03      9.50 o 
   0   3  24        3.15       -1.31     13.83 o 
   1   3  24        1.96       -0.77      8.80 o 
   2   3  24       82.84       80.61     14.16 o 
  -4   4  24        0.34       42.01     22.50 o 
  -3   4  24       20.71       16.18     11.59 o 
  -2   4  24        3.51        1.19      9.17 o 
  -1   4  24       17.72       10.07     17.38 o 
   0   4  24        1.07       -8.97     11.56 o 
   1   4  24        0.03        4.79     10.84 o 
   2   4  24        0.79        8.78     10.78 o 
  -3   5  24        1.42       26.58     14.53 o 
  -2   5  24        0.03       11.99     11.51 o 
  -1   5  24        1.91       14.82     13.13 o 
   0   5  24       12.58        2.54      9.86 o 
   1   5  24        1.03       15.40     13.75 o 
  -1   6  24        0.40      -11.85     16.29 o 
  -3   0  25        9.01       86.01     26.54 o 
  -1   0  25       55.47       15.97     30.97 o 
   1   0  25        0.25       13.61     27.89 o 
  -4   1  25        5.29      -21.22     21.22 o 
  -3   1  25        2.39       15.36     29.68 o 
  -2   1  25        1.80       -7.37     22.85 o 
  -1   1  25       19.35       16.50     10.87 o 
   0   1  25        3.58       12.84     14.30 o 
   1   1  25       10.89       -2.91      9.45 o 
   2   1  25       13.52       -6.85     10.89 o 
  -4   2  25        0.57      -17.17     46.93 o 
  -3   2  25        7.50       31.64     24.63 o 
  -2   2  25        0.82       18.09     15.20 o 
  -1   2  25        0.16        0.68      8.79 o 
   0   2  25        8.91       23.80     19.01 o 
   1   2  25       18.42       22.09     20.29 o 
  -3   3  25        1.19       27.69     18.91 o 
  -2   3  25        0.01       -2.76     14.74 o 
  -1   3  25        7.69        2.97     12.53 o 
   0   3  25        7.57        2.18     11.05 o 
   1   3  25        1.19        0.03     13.37 o 
  -2   4  25       36.19       25.90     13.90 o 
  -1   4  25        0.11       -7.68     14.89 o 
   0   4  25        1.16       17.72     12.40 o 
  -2   0  26        1.75      -16.93     39.19 o 
   0   0  26      128.17      131.05     19.82 o 
  -2   1  26        0.05       26.72     15.46 o 
  -1   1  26        6.78       11.41     17.91 o 
   0   1  26       39.08       32.63     10.50 o 
  -2   2  26        0.64       35.50     21.03 o 
  -1   2  26        0.07      -11.41     11.86 o 
   0   2  26       13.20       -5.74     20.47 o 
                                                 
